# Supplementary material for: Identification of Elongated Primary Cilia with Impaired Mechanotransduction in Idiopathic Scoliosis Patients
Source: Sci Rep. 2017 Mar 14;7:44260. doi: 10.1038/srep44260 (PMC5349607; doi:10.1038/srep44260)
Supplement: Supplementary Table S1 [file srep44260-s2.xls]

## Sheet: Sheet1
Gene	Set I p-Value	Set II P-Value	Total # of variants	# of Idividuals who carry at least 1 varaint in the gene		% of carrier in each cohort
				Ctrl	IS	Ctrl	IS
FEZF1	9.14623292262238E-11	2.65141767492733E-19	5	66	32	97.05	48.48
CDH13	2.56597266918007E-10	3.25195355366862E-17	19	60	33	88.23	47.82
FBXL2	2.55658311855141E-08	9.36018198760692E-16	12	61	33	89.7	47.82
TRIM13	1.26269039884992E-15	1.39786847792469E-12	4	66	24	97.05	34.78
CD1B	3.0115635847658E-10	9.56319016750188E-11	8	9	39	13.23	56.52
VAX1	1.87672433282771E-06	1.0287163141036E-10	2	68	33	100	47.82
CLASP1	8.91363938841512E-11	2.39567078392548E-08	20	20	40	29.41	57.97
SUGT1	1.45579966126519E-06	0.0000726157171608077	4	3	24	4.41	34.78
MIPEP	0.0014093581094382	0.00008359177892184	10	15	15	22.05	21.73
FAM188A	1.91437820546762E-07	0.000142711996677612	6	55	18	80.88	26.08
TAF6	0.00141269941960906	0.000219166807116741	5	19	13	27.94	18.84
WHSC1	0.00718326903405001	0.000240868230053009	10	13	13	19.1	18.84
GPR158	0.000278262161730402	0.000278262161730402	6	10	0	14.7	0
HNRNPD	0.00175975467919198	0.000510922803128836	2	9	27	13.23	39.13
RUNX1T1	0.00235146027422903	0.000548781011086469	7	9	6	13.23	8.69
GRIK3	0.00061173751083077	0.00061173751083077	8	10	0	6.8	0
FUZ	0.000807306176520932	0.000678191067697156	2	12	1	17.64	1.44
LYN	0.000886349660487618	0.000745049768714577	8	15	31	22.05	44.09
DDX5	0.000188591327183851	0.00109108884771161	10	21	21	30.88	30.43
PODXL	0.00136843519158836	0.0011242369420949	8	29	19	42.64	27.53
ATP5B	0.0000845225124055382	0.00115393759263137	2	39	58	57.35	84.05
PIGK	0.00136203072056991	0.00136203072056991	1	8	0	11.76	0
AL159977.1	0.00142441312386281	0.00142441312386281	1	7	20	10.29	28.98
SEPT9	0.00228543962790456	0.00164370948384936
TMEM87A	0.00329280831792091	0.00173809657273625
CDYL	0.00240581003554028	0.00180243517726981
SPINT3	0.00520962403944304	0.00197099019153421
SERTM1	0.00214019241475247	0.00214019241475247
FOLR3	0.00661930780286749	0.00218827584521567
FCER2	0.00896615540398866	0.00228065553031091
MAEA	0.00454245474175253	0.00242080457979593
PXT1	0.00244475689717455	0.00244475689717455
UVRAG	0.00205781167832715	0.0026755250865001
SPPL3	0.00345366665266877	0.00272879887377066
IGHV3-50	0.00283719813492006	0.00283719813492006
HIVEP1	0.00837400060514892	0.00287381720962344
SMAD5	0.00298451543444997	0.00298451543444997
PPP1R21	0.00491566706882474	0.00313751151358811
SEC62	0.0037165577299206	0.0032280762662854
TOPBP1	0.00323964254448472	0.00333239428269868
HIPK3	0.00268675870063158	0.00388097152295147
KRTAP12-2	0.00658588136575445	0.00421381163196263
FYB	0.00503173910897245	0.00423204579453898
PXDN	0.00650207897956268	0.00428663102881143
CDV3	0.00338353701138391	0.00447605631402648
RP3-344J20.2	0.00450584299938946	0.00450584299938946
RP11-405L18.2	0.00453527085149184	0.00453527085149184
MRPL18	0.0045443521968739	0.0045443521968739
SOD2	0.00327227103560483	0.00468608259221111
FOXP2	0.0121444225604324	0.0052679796206819
REEP1	0.00772567235504315	0.0053911371779884
C1orf106	0.0149905704346799	0.0055752636254589
DNASE1L1	0.00600961915498247	0.00600961915498247
BTN1A1	0.00389126762824743	0.00612221913773433
MLST8	0.00613332513213671	0.00613332513213671
HMP19	0.00614661590113029	0.00614661590113029
OR8B4	0.00619936434146968	0.00619936434146968
AC105901.1	0.00619938762158156	0.00619938762158156
OR5F1	0.00620906939213432	0.00620906939213432
GLE1	0.00623092834521804	0.00623092834521804
OR5P3	0.00626875402805009	0.00626875402805009
SCFD1	0.00467674270335083	0.00630325165080644
CDK11A	0.00700203109325059	0.00651030226142316
HSD17B14	0.00654775676647322	0.00654775676647322
NFU1	0.00478000085939227	0.00672413614999529
GTF2H3	0.00947742559537341	0.00674952997447815
RAB7A	0.0103840301065211	0.00678196611652705
HOXA3	0.00892854556769163	0.00696933833944223
ZC3H4	0.0142957400207602	0.0078344408913238
DDX55	0.00917109676114347	0.00786798046240299
FBXW10	0.0131410217667573	0.00824821539511738
OSBPL2	0.0151769502993362	0.00848456725608149
POLR1A	0.00641889074615831	0.00849223022283857
NOP58	0.00115580967671382	0.00855393941227298
RAB31	0.00599172034835371	0.00859441405981285
EFNB2	0.00876644774019711	0.00876644774019711
ZCCHC14	0.00614735144634448	0.00882722290517162
GLP1R	0.00274244563327707	0.00901743918062178
RNF149	0.00185729586203136	0.00916089980851448
OR1J2	0.00306370216065147	0.00924745497417392
WI2-81516E3.1	0.00927022266477135	0.00927022266477135
GAPDHP27	0.00940200328461592	0.00940200328461592
SFTA3	0.00941624925811713	0.00941624925811713
ACSF3	0.00493488174891588	0.0094399413624774
POU2F2	0.00945359273444211	0.00945359273444211
MIR345	0.00955672892878693	0.00955672892878693
SNPH	0.00959288817570845	0.00959288817570845
MATR3	0.0096761290454168	0.0096761290454168
RP11-73B8.2	0.00989883201280166	0.00989883201280166
SNORA48	0.0143541843894121	0.0100947394551106
PATZ1	0.0112659528970391	0.0100976522816034
RBM5	0.0129867336054512	0.0103482440021942
HMGA1	0.0107855712586593	0.0107855712586593
ATP1A3	0.00727924303341687	0.0107874117620093
ACTG1P1	0.0110246369078176	0.0110246369078176
PAIP1	0.00764996842916127	0.0117165308629053
KCNMA1	0.00614648964331421	0.0117955670612322
PALB2	0.00707205779157172	0.0121181228685785
PLEKHG5	0.00302106533164803	0.0123984799917172
C11orf2	0.00456145115159546	0.0124733070513875
MT1DP	0.0127363013366284	0.0127363013366284
CYC1	0.0130028970599229	0.0130028970599229
DTD1	0.013040539461903	0.013040539461903
CREB3L3	0.0130488318029866	0.0130488318029866
RPL23A	0.0131062187387933	0.0131062187387933
CD164L2	0.0131437523635148	0.0131437523635148
PCCB	0.0131461931246614	0.0131461931246614
GIMAP7	0.0131582410488705	0.0131582410488705
AHCYL1	0.0131585916962087	0.0131585916962087
TNNT2	0.0131632188456312	0.0131632188456312
ZNF134	0.0131638270433327	0.0131638270433327
AC079612.1	0.0131749593116791	0.0131749593116791
MTA2	0.0132228764053148	0.0132228764053148
RP11-672F9.1	0.0132262706985138	0.0132262706985138
CLEC5A	0.0132773100436662	0.0132773100436662
C1orf222	0.0088939638627839	0.013916460742146
CD96	0.0128160789801138	0.0140861326578095
PPFIBP1	0.0057784561937857	0.0142691077274711
ZNF323	0.000983099432403177	0.0147700339883208
SUPT3H	0.0144812651497707	0.0152422197922659
