# Supplementary material for: Identification of Elongated Primary Cilia with Impaired Mechanotransduction in Idiopathic Scoliosis Patients
Source: Sci Rep. 2017 Mar 14;7:44260. doi: 10.1038/srep44260 (PMC5349607; doi:10.1038/srep44260)
Supplement: Supplementary Table S2 [file srep44260-s3.xls]

## Sheet: Feuil1
Ensembl ID	Gene Name	Source	Human clinical association	Animal model studies	References
ENSG00000135541	AHI1	SCGS v1	Joubert syndrome (type 3) OMIM 608894	NA	PMID: 20301500
ENSG00000116127	ALMS1	SCGS v1	Alstrom syndrome (type 1) OMIM 606844	NA	PMID: 20301444, 11941369, 11941370
ENSG00000113966	ARL6	SCGS v1	Mutated in Bardet-Biedl syndrome (type 3) and retinitis pigmentosa (type 55) OMIM 608845	NA	PMID:19956407, PMID:15314642, PMID:20207729, PMID:20603001
ENSG00000130638	ATXN10	SCGS v1	Defects cause spinocerebeller ataxia 10 OMIM 603516	NA	PMID:26077168,
ENSG00000108641	B9D1	SCGS v1	Meckel syndrome (type 9) OMIM 614144, and Joubert syndrome (MIM213300)	NA	PMIDs: 15473174, 20301500
ENSG00000123810	B9D2	SCGS v1	Meckel syndrome (type 10) OMIM 611951	NA	PMIDs: 15473174, 20301500
ENSG00000174483	BBS1	SCGS v1	Bardet-Biedl syndrome (type 1) OMIM 209901	NA	PMID:14676542
ENSG00000179941	BBS10	SCGS v1	Bardet-Biedl syndrome (type 10) OMIM 610148	NA	PMID:14676542
ENSG00000181004	BBS12	SCGS v1	Bardet-Biedl syndrome (type 12) OMIM 610683.	NA	PMID:14676542
ENSG00000125124	BBS2	SCGS v1	Bardet-Biedl syndrome (type 2) OMIM 606151	NA	PMID:14676542
ENSG00000140463	BBS4	SCGS v1	Bardet-Biedl syndrome (type 4) OMIM 600374	NA	PMID:14676542
ENSG00000163093	BBS5	SCGS v1	Bardet-Biedl syndrome (type 5) OMIM 603650	NA	PMID:14676542
ENSG00000138686	BBS7	SCGS v1	Bardet-Biedl syndrome (type 7) OMIM 607590	NA	PMID:14676542
ENSG00000122507	BBS9	SCGS v1	Bardet-Biedl syndrome (type 7) OMIM 607968	NA	PMID:14676542
ENSG00000048342	CC2D2A	SCGS v1	Meckel syndrome (type 6), Joubert syndrome (type 9) ,COACH syndrome, OMIM 612013	NA	PMID: 14676542, 20301500 and https://rarediseases.info.nih.gov/gard/1410/coach-syndrome/resources/9
ENSG00000167131	CCDC103	SCGS v1	Primary ciliary dyskinesia (type 17) OMIM 614667	Curved body axis in MO zebrafish larvae	PMIDs:22581229, 23796196
ENSG00000105479	CCDC114	SCGS v1	Primary ciliary dyskinesia (type 20) OMIM 615038	NA	PMIDs: 23796196, 17449765, 8414746
ENSG00000157856	CCDC164	SCGS v1	Primary ciliary dyskinesia (type 20) OMIM 615288	NA	PMIDs: 23796196, 17449765, 8414746
ENSG00000160050	CCDC28B	SCGS v1	Bardet-Biedl syndrome 1 OMIM 610162	Curved and shortened body axis in MO zebrafish	PMID: 23015189, 14676542
ENSG00000145075	CCDC39	SCGS v1	Primary ciliary dyskinesia (type 14) OMIM 613798	NA	PMIDs: 23796196, 17449765, 8414746
ENSG00000141519	CCDC40	SCGS v1	Primary ciliary dyskinesia (type 15) OMIM 613799	Curved body axis in MO zebrafish	PMID:21131974
ENSG00000198707	CEP290	SCGS v1	Joubert syndrome (type 5), Leber congenital amaurosis (type 10), Meckel-Gruber syndrome (type 4), nephronophthisis (type 6) and Senior Loken syndrome (type 6) OMIM 610142	Curved body axis in MO zebrafish	PMIDs:21257638, 14676542, 20301500
ENSG00000106477	CEP41	SCGS v1	Joubert syndrome (type 15) OMIM 610523	Curved body axis in MO zebrafish	PMIDs:22246503, 20301500
ENSG00000103351	CLUAP1	SCGS v1	NA	Kyphosis phenotype in KO mouse model	PMID: 25348401
ENSG00000146038	DCDC2	SCGS v1	Joubert syndrome in human OMIM 605755	Curved body axis and kinky tail in MO zebrafish	PMIDs: 25557784, 19066617
ENSG00000165506	DNAAF2	SCGS v1	Primary ciliary dyskinesia (type 10) in human OMIM 612517	NA	PMIDs: 23796196, 17449765, 8414746
ENSG00000167646	DNAAF3	SCGS v1	Primary ciliary dyskinesia (type 2) OMIM 614566	Curved body axis in MO zebrafish	PMIDs:22387996, 23796196, 17449765, 8414746
ENSG00000039139	DNAH5	SCGS v1	Primary ciliary dyskinesia (type 3) with or without situs inversus OMIM 603335	NA	PMIDs: 23796196, 17449765, 8414746
ENSG00000187240	DYNC2H1	SCGS v1	Short-rib thoracic dysplasia 3 with or without polydactyly (type 3) OMIM 603297	NA	PMIDs: 12637423, 23456818, 19361615
ENSG00000256061	DYX1C1	SCGS v1	Ciliary dyskinesia, primary OMIM 608706	Curved body axis in MO zebrafish larvae	PMIDs: 23650548, 23796196, 17449765, 8414746
ENSG00000072840	EVC	SCGS v1	Ellis-van Creveld syndrome and Weyers acrodental dysostosis OMIM 604831	NA	PMIDs: 22344360, 2380047
ENSG00000173040	EVC2	SCGS v1	Ellis-van Creveld syndrome OMIM 607261	NA	PMIDs: 22344360, 2380047
ENSG00000081870	HSPB11	SCGS v1	NA	Curved body axis in MO zebrafish larvae	PMID: 22205996
ENSG00000163913	IFT122	SCGS v1	NA	Curved body axis in MO zebrafish larvae	PMID:20493458
ENSG00000187535	IFT140	SCGS v1	Short-rib thoracic dysplasia 9 OMIM 614620	NA	PMIDs: 12637423, 23456818, 19361615
ENSG00000138002	IFT172	SCGS v1	Short-rib thoracic dysplasia 10 OMIM 607386	Curved body axis in MO zebrafish larvae	PMID: 19517571, 12637423, 23456818, 19361615
ENSG00000100360	IFT27	SCGS v1	NA	Spinal curvature in KO mouse	PMID: 25446516
ENSG00000114446	IFT57	SCGS v1	NA	Curved body axis in MO zebrafish larvae	PMID: 19517571
ENSG00000068885	IFT80	SCGS v1	NA	Curved body axis in MO zebrafish larvae	PMID: 17468754
ENSG00000032742	IFT88	SCGS v1	NA	Curved body axis in MO zebrafish larvae	PMID: 19517571
ENSG00000117245	KIF17	SCGS v1	NA	Occasional slight curvature of the tail in MO zebrafish	PMID: 18304522
ENSG00000101350	KIF3B	SCGS v1	NA	Curved body axis in MO zebrafish larvae	PMID: 22308397, 19384852
ENSG00000125863	MKKS	SCGS v1	Bardet-Biedl syndrome 6, McKusick-Kaufman syndrome OMIM 604896	NA	PMID:14676542 and https://www.socialstyrelsen.se/rarediseases/bardet-biedlsyndrome
ENSG00000160602	NEK8	SCGS v1	Nephronophthisis 9 OMIM 609799	Curly tail down in MO zebrafish	PMID: 19644333, 22687244
ENSG00000113971	NPHP3	SCGS v1	Meckel syndrome 7, Nephronophthisis 3, OMIM 608002	Curved body axis in MO zebrafish larvae	PMID: 20462968, 14676542
ENSG00000046651	OFD1	SCGS v1	Retinitis pigmentosa 23, Joubert syndrome 10 OMIM 300170	Curved body axis in MO zebrafish larvae	PMID: 18971206, 20301500, 22927466
ENSG00000085840	ORC1	SCGS v1	Meier-Gorlin syndrome 1 OMIM 601902	Curved body axis in MO zebrafish larvae	PMID: 21358633, 22333897
ENSG00000007168	PAFAH1B1	SCGS v1	Lissencephaly 1 OMIM 601545	NA	PMID: 19136950
ENSG00000078674	PCM1	SCGS v1	NA	Curved body axis in MO zebrafish larvae	PMID: 22767577
ENSG00000008710	PKD1	SCGS v1	Polycystic kidney disease, adult type I OMIM 601313	Curved body axis in MO zebrafish larvae	PMID: 20335443 and Catapano F. et al. Case Reports in Nephrology, 2012
ENSG00000118762	PKD2	SCGS v1	Polycystic kidney disease 2 OMIM 173910	Curved body axis in MO zebrafish larvae	PMID: 16770799, 20335443,17360770
ENSG00000102218	RP2	SCGS v1	Retinis pigmentosa, OMIM 300757	Slight to sever curved tail in MO zebrafish larvae	PMIDs: 16770799, 21282572
ENSG00000156313	RPGR	SCGS v1	Retinis pigmentosa 3 OMIM 312610	Curved body axis in MO zebrafish larvae	PMIDs: 16770799, 22927466
ENSG00000103494	RPGRIP1L	SCGS v1	COACH syndrome, Joubert syndrome 7 and Meckel syndrome 5 OMIM 610937	Curved tail in MO zebrafish larvae	PMIDs: 20301500, 15473174, 22927466, 19955120 and https://rarediseases.info.nih.gov/gard/1410/coach-syndrome/resources/9
ENSG00000176225	RTTN	SCGS v1	Polymicrogyria with seizures OMIM 610436	NA	PMID: 24507697
ENSG00000054282	SDCCAG8	SCGS v1	Bardet-Biedl syndrome 16, OMIM 613524	Curved and shortened body axis in MO zebrafish larvae	PMID: 20835237, 14676542
ENSG00000107882	SUFU	SCGS v1	Identified in the locus associated with IS triple curves	NA	PMID: 20358593
ENSG00000054654	SYNE2	SCGS v1	Emery-Dreifuss muscular dystrophy 5 OMIM 608442	NA	PMID: 19589462
ENSG00000123607	TTC21B	SCGS v1	Short-rib thoracic dysplasia, Nephronophthisis OMIM: 612014	NA	PMIDs: 12637423, 23456818, 19361615
ENSG00000105948	TTC26	SCGS v1	NA	Curved body axis in MO zebrafish larvae	PMID: 22718903
ENSG00000214021	TTLL3	SCGS v1	NA	Curved body axis in MO zebrafish larvae	PMID: 21262966
ENSG00000170703	TTLL6	SCGS v1	NA	Curved body axis in MO zebrafish larvae	PMID: 21262966
ENSG00000167552	TUBA1A	SCGS v1	Isolated lissencephaly sequence (ILS) OMIM 602529	NA	PMID: 21410694
ENSG00000157796	WDR19 (IFT144)	SCGS v1	Nephronophthisis 13, Short-rib thoracic dysplasia 5, Jeune syndrome OMIM 608151	NA	PMIDs:19644333, 22019273
ENSG00000004487	KDM1A	SCGS v1	Kabuki syndrome OMIM 609132	NA	PMID: 25568573
ENSG00000128731	HERC2	Kim et al 2010	Mutation of HERC2 causes developmental delay with Angelman-like features OMIM 605837	NA	PMID: 23243086
ENSG00000110171	TRIM3	Kim et al 2010	Limb-Girdle Muscular Dystrophy (LGMD)	NA	PMID: 11822024
ENSG00000196581	AJAP1	Kim et al 2010	Locus is associated with IS in a GWAS study	NA	PMID: 26394188
