# Supplementary material for: Identification of Elongated Primary Cilia with Impaired Mechanotransduction in Idiopathic Scoliosis Patients
Source: Sci Rep. 2017 Mar 14;7:44260. doi: 10.1038/srep44260 (PMC5349607; doi:10.1038/srep44260)
Supplement: Supplementary Table S3 [file srep44260-s4.xls]

## Sheet: Supplementary Table variant inp
chromosome	start	end	ref	alt	gene
chr1	879480	879481	G	C	SAMD11
chr1	881069	881070	G	A	NOC2L
chr1	881768	881769	A	G	NOC2L
chr1	889361	889362	G	A	NOC2L
chr1	891619	891620	C	A	NOC2L
chr1	892459	892460	G	C	NOC2L
chr1	892470	892471	G	A	NOC2L
chr1	897729	897730	C	T	KLHL17
chr1	899517	899518	C	T	KLHL17
chr1	900426	900427	G	A	KLHL17
chr1	908928	908929	C	T	PLEKHN1
chr1	915263	915264	G	A	C1orf170
chr1	915494	915495	G	A	C1orf170
chr1	915542	915543	T	C	C1orf170
chr1	915613	915614	T	A	C1orf170
chr1	957567	957568	A	G	AGRN
chr1	957639	957640	C	T	AGRN
chr1	970787	970788	G	A	AGRN
chr1	1119294	1119295	C	T	TTLL10
chr1	1119545	1119546	G	T	TTLL10
chr1	1120376	1120377	T	A	TTLL10
chr1	1154373	1154374	G	A	SDF4
chr1	1163963	1163964	G	A	SDF4
chr1	1190771	1190772	G	A	UBE2J2
chr1	1192514	1192515	A	G	UBE2J2
chr1	1198577	1198578	C	T	UBE2J2
chr1	1203270	1203271	G	A	UBE2J2
chr1	1203386	1203387	G	A	UBE2J2
chr1	1203463	1203464	G	A	UBE2J2
chr1	1246437	1246438	G	A	PUSL1
chr1	1250827	1250828	G	A	CPSF3L
chr1	1250956	1250957	G	A	CPSF3L
chr1	1254170	1254171	G	C	CPSF3L
chr1	1254254	1254255	G	A	CPSF3L
chr1	1262275	1262276	C	T	GLTPD1
chr1	1309404	1309405	T	C	AURKAIP1
chr1	1323392	1323393	C	T	CCNL2
chr1	1325719	1325720	T	A	CCNL2
chr1	1330958	1330959	C	T	CCNL2
chr1	1334112	1334113	G	A	CCNL2
chr1	1341205	1341206	T	C	MRPL20
chr1	1342279	1342280	C	A	MRPL20
chr1	1342393	1342394	G	A	MRPL20
chr1	1425675	1425676	C	T	ATAD3B
chr1	1425815	1425816	G	A	ATAD3B
chr1	1480225	1480226	C	T	SSU72
chr1	1650919	1650920	G	A	CDK11A
chr1	1650995	1650996	T	C	CDK11A
chr1	1651002	1651003	G	A	CDK11A
chr1	1686080	1686081	G	A	NADK
chr1	1687790	1687791	C	T	NADK
chr1	1687827	1687828	C	T	NADK
chr1	1688095	1688096	C	T	NADK
chr1	1718641	1718642	C	A	GNB1
chr1	1721781	1721782	C	T	GNB1
chr1	1737894	1737895	G	A	GNB1
chr1	1737899	1737900	C	T	GNB1
chr1	1749223	1749224	G	A	GNB1
chr1	1749411	1749412	T	G	GNB1
chr1	1848196	1848197	G	C	CALML6
chr1	1890558	1890559	C	T	C1orf222
chr1	1900017	1900018	C	G	C1orf222
chr1	1900155	1900156	C	T	C1orf222
chr1	1900210	1900211	C	T	C1orf222
chr1	2082183	2082184	G	A	PRKCZ
chr1	2087578	2087579	A	C	PRKCZ
chr1	2106761	2106762	C	A	PRKCZ
chr1	2116113	2116114	C	G	PRKCZ
chr1	2129457	2129458	G	T	C1orf86
chr1	2129497	2129498	G	A	C1orf86
chr1	2234790	2234791	C	T	SKI
chr1	2290142	2290143	G	A	MORN1
chr1	2330962	2330963	C	T	RER1
chr1	2421278	2421279	C	T	PLCH2
chr1	2422747	2422748	T	A	PLCH2
chr1	2445409	2445410	C	T	PANK4
chr1	2452418	2452419	G	A	PANK4
chr1	2453171	2453172	G	A	PANK4
chr1	2525377	2525378	C	T	MMEL1
chr1	2526335	2526336	C	T	MMEL1
chr1	2529551	2529552	G	A	MMEL1
chr1	2541236	2541237	G	A	MMEL1
chr1	2938415	2938416	T	C	ACTRT2
chr1	2938568	2938569	C	T	ACTRT2
chr1	2939408	2939409	G	T	ACTRT2
chr1	3301906	3301907	G	A	PRDM16
chr1	3301961	3301962	C	A	PRDM16
chr1	3319338	3319339	G	A	PRDM16
chr1	3319460	3319461	C	T	PRDM16
chr1	3334330	3334331	G	A	PRDM16
chr1	3342127	3342128	G	A	PRDM16
chr1	3386065	3386066	C	T	ARHGEF16
chr1	3391248	3391249	T	C	ARHGEF16
chr1	3391250	3391251	C	A	ARHGEF16
chr1	3394440	3394441	C	T	ARHGEF16
chr1	3424312	3424313	A	G	MEGF6
chr1	3424378	3424379	C	T	MEGF6
chr1	3424387	3424388	G	A	MEGF6
chr1	3424507	3424508	G	A	MEGF6
chr1	3542330	3542331	C	T	TPRG1L
chr1	3544153	3544154	C	T	TPRG1L
chr1	3544186	3544187	C	T	TPRG1L
chr1	3547533	3547534	C	T	WRAP73
chr1	3547634	3547635	C	T	WRAP73
chr1	3548197	3548198	C	T	WRAP73
chr1	3548831	3548832	G	C	WRAP73
chr1	3548892	3548893	G	A	WRAP73
chr1	3548910	3548911	C	T	WRAP73
chr1	3551660	3551661	G	A	WRAP73
chr1	3551791	3551792	G	A	WRAP73
chr1	3551897	3551898	C	A	WRAP73
chr1	3551900	3551901	C	T	WRAP73
chr1	3551904	3551905	A	G	WRAP73
chr1	3552606	3552607	G	A	WRAP73
chr1	3599592	3599593	T	C	TP73
chr1	3599595	3599596	C	T	TP73
chr1	3638566	3638567	C	T	TP73
chr1	3638592	3638593	G	A	TP73
chr1	3639883	3639884	T	C	TP73
chr1	3659741	3659742	C	T	TP73-AS1
chr1	3662408	3662409	G	A	TP73-AS1
chr1	3670711	3670712	G	A	CCDC27
chr1	3680332	3680333	C	T	CCDC27
chr1	3680344	3680345	C	T	CCDC27
chr1	3686317	3686318	G	A	CCDC27
chr1	3686414	3686415	C	T	CCDC27
chr1	3687888	3687889	C	T	CCDC27
chr1	3703902	3703903	C	T	LRRC47
chr1	3732728	3732729	A	G	CEP104
chr1	3743185	3743186	C	T	CEP104
chr1	3745856	3745857	T	C	CEP104
chr1	3746235	3746236	G	A	CEP104
chr1	3746431	3746432	G	A	CEP104
chr1	3746513	3746514	C	A	CEP104
chr1	3750634	3750635	C	T	CEP104
chr1	3753067	3753068	T	A	CEP104
chr1	3753314	3753315	G	C	CEP104
chr1	3755429	3755430	A	G	CEP104
chr1	3756073	3756074	C	A	CEP104
chr1	3756154	3756155	T	C	CEP104
chr1	3756377	3756378	C	T	CEP104
chr1	3759759	3759760	C	A	CEP104
chr1	3765385	3765386	G	A	CEP104
chr1	3775225	3775226	G	A	DFFB
chr1	3782344	3782345	C	G	DFFB
chr1	3784419	3784420	G	C	DFFB
chr1	3784522	3784523	T	C	DFFB
chr1	3789047	3789048	A	G	DFFB
chr1	3789166	3789167	G	A	DFFB
chr1	3800053	3800054	C	G	DFFB
chr1	3807257	3807258	G	C	C1orf174
chr1	3807449	3807450	C	A	C1orf174
chr1	3807506	3807507	A	C	C1orf174
chr1	3807562	3807563	T	C	C1orf174
chr1	3807589	3807590	C	T	C1orf174
chr1	3809519	3809520	C	T	C1orf174
chr1	4829880	4829881	G	A	AJAP1
chr1	4829962	4829963	A	G	AJAP1
chr1	4832592	4832593	C	T	AJAP1
chr1	5923426	5923427	A	T	NPHP4
chr1	5927168	5927169	G	A	NPHP4
chr1	5927942	5927943	G	A	NPHP4
chr1	5933383	5933384	C	G	NPHP4
chr1	5939676	5939677	G	C	NPHP4
chr1	5940242	5940243	G	A	NPHP4
chr1	5940403	5940404	A	G	NPHP4
chr1	5948738	5948739	A	T	NPHP4
chr1	5964788	5964789	G	A	NPHP4
chr1	5965454	5965455	C	T	NPHP4
chr1	5965490	5965491	A	G	NPHP4
chr1	5965823	5965824	G	C	NPHP4
chr1	5987977	5987978	A	G	NPHP4
chr1	6007258	6007259	G	A	NPHP4
chr1	6008175	6008176	G	A	NPHP4
chr1	6029376	6029377	T	C	NPHP4
chr1	6046186	6046187	C	T	NPHP4
chr1	6046263	6046264	G	A	NPHP4
chr1	6142328	6142329	C	T	KCNAB2
chr1	6145379	6145380	G	A	KCNAB2
chr1	6147566	6147567	G	A	KCNAB2
chr1	6158568	6158569	A	G	KCNAB2
chr1	6172341	6172342	C	T	CHD5
chr1	6185949	6185950	G	A	CHD5
chr1	6190172	6190173	G	A	CHD5
chr1	6194959	6194960	G	A	CHD5
chr1	6196587	6196588	T	C	CHD5
chr1	6202091	6202092	C	T	CHD5
chr1	6202160	6202161	G	A	CHD5
chr1	6204000	6204001	G	A	CHD5
chr1	6204224	6204225	G	A	CHD5
chr1	6253116	6253117	G	A	RPL22
chr1	6273205	6273206	C	T	RNF207
chr1	6292106	6292107	G	A	ICMT
chr1	6293646	6293647	T	C	ICMT
chr1	6304453	6304454	A	G	HES3
chr1	6304479	6304480	C	T	HES3
chr1	6304633	6304634	C	G	HES3
chr1	6311413	6311414	G	A	GPR153
chr1	6409978	6409979	A	G	ACOT7
chr1	6473221	6473222	G	C	HES2
chr1	6521169	6521170	T	A	ESPN
chr1	6522605	6522606	G	A	TNFRSF25
chr1	6524687	6524688	T	C	TNFRSF25
chr1	6527595	6527596	A	G	PLEKHG5
chr1	6533101	6533102	C	T	PLEKHG5
chr1	6579459	6579460	C	T	PLEKHG5
chr1	6579520	6579521	G	C	PLEKHG5
chr1	6585907	6585908	C	T	NOL9
chr1	6592073	6592074	G	A	NOL9
chr1	6605034	6605035	G	A	NOL9
chr1	6605096	6605097	T	C	NOL9
chr1	6609828	6609829	T	C	NOL9
chr1	6609835	6609836	G	A	NOL9
chr1	6609837	6609838	C	T	NOL9
chr1	6610531	6610532	G	A	NOL9
chr1	6610647	6610648	C	T	NOL9
chr1	6631105	6631106	C	T	TAS1R1
chr1	6635447	6635448	G	A	TAS1R1
chr1	6636384	6636385	C	T	TAS1R1
chr1	6637055	6637056	G	A	TAS1R1
chr1	6638660	6638661	T	C	TAS1R1
chr1	6639072	6639073	G	A	TAS1R1
chr1	6639183	6639184	C	T	TAS1R1
chr1	6642050	6642051	G	A	ZBTB48
chr1	6645865	6645866	C	T	ZBTB48
chr1	6645902	6645903	A	T	ZBTB48
chr1	6649227	6649228	T	G	ZBTB48
chr1	6649276	6649277	T	C	ZBTB48
chr1	6649301	6649302	C	A	ZBTB48
chr1	6655443	6655444	C	T	KLHL21
chr1	6676838	6676839	G	A	PHF13
chr1	6676902	6676903	C	T	PHF13
chr1	6690330	6690331	G	A	THAP3
chr1	6692442	6692443	G	A	THAP3
chr1	6692836	6692837	C	T	THAP3
chr1	6693101	6693102	C	T	THAP3
chr1	6694118	6694119	C	T	THAP3
chr1	6696318	6696319	A	G	DNAJC11
chr1	6697220	6697221	G	A	DNAJC11
chr1	6698389	6698390	C	T	DNAJC11
chr1	6705792	6705793	G	A	DNAJC11
chr1	6705943	6705944	C	T	DNAJC11
chr1	6705977	6705978	G	A	DNAJC11
chr1	6712771	6712772	C	T	DNAJC11
chr1	6712839	6712840	A	G	DNAJC11
chr1	6714129	6714130	C	A	DNAJC11
chr1	6714174	6714175	C	T	DNAJC11
chr1	6738437	6738438	G	A	DNAJC11
chr1	6741026	6741027	T	A	DNAJC11
chr1	7151504	7151505	G	A	CAMTA1
chr1	7724561	7724562	C	T	CAMTA1
chr1	7737650	7737651	G	A	CAMTA1
chr1	7797095	7797096	C	G	CAMTA1
chr1	7797533	7797534	C	T	CAMTA1
chr1	7798366	7798367	C	T	CAMTA1
chr1	7804870	7804871	T	C	CAMTA1
chr1	7807912	7807913	A	G	CAMTA1
chr1	7838262	7838263	T	C	VAMP3
chr1	7839613	7839614	T	A	VAMP3
chr1	7858699	7858700	A	G	PER3
chr1	7863050	7863051	A	T	PER3
chr1	7863868	7863869	G	A	PER3
chr1	7870609	7870610	C	T	PER3
chr1	7879321	7879322	C	T	PER3
chr1	7879418	7879419	T	A	PER3
chr1	7879486	7879487	G	T	PER3
chr1	7879519	7879520	C	T	PER3
chr1	7880250	7880251	G	C	PER3
chr1	7880268	7880269	C	T	PER3
chr1	7880380	7880381	A	G	PER3
chr1	7880711	7880712	G	A	PER3
chr1	7887604	7887605	G	A	PER3
chr1	7889941	7889942	G	A	PER3
chr1	7895965	7895966	C	T	PER3
chr1	7906701	7906702	A	G	UTS2
chr1	7907917	7907918	G	T	UTS2
chr1	7909736	7909737	C	T	UTS2
chr1	7912974	7912975	G	A	UTS2
chr1	7913003	7913004	A	G	UTS2
chr1	7980860	7980861	C	T	TNFRSF9
chr1	7995032	7995033	A	G	TNFRSF9
chr1	7997725	7997726	T	C	TNFRSF9
chr1	7998248	7998249	G	C	TNFRSF9
chr1	7998822	7998823	C	T	TNFRSF9
chr1	8029318	8029319	A	G	PARK7
chr1	8030922	8030923	C	T	PARK7
chr1	8031053	8031054	G	A	PARK7
chr1	8037697	8037698	A	G	PARK7
chr1	8044897	8044898	G	A	PARK7
chr1	8073699	8073700	G	A	ERRFI1
chr1	8073829	8073830	C	T	ERRFI1
chr1	8073928	8073929	G	T	ERRFI1
chr1	8074172	8074173	G	C	ERRFI1
chr1	8074186	8074187	T	G	ERRFI1
chr1	8074333	8074334	C	T	ERRFI1
chr1	8075619	8075620	T	C	ERRFI1
chr1	8391040	8391041	C	T	SLC45A1
chr1	8399673	8399674	G	A	SLC45A1
chr1	8403943	8403944	C	T	SLC45A1
chr1	8526070	8526071	C	T	RERE
chr1	8557673	8557674	T	C	RERE
chr1	8923280	8923281	C	T	ENO1
chr1	8928070	8928071	C	T	ENO1
chr1	8930605	8930606	C	G	ENO1
chr1	8932053	8932054	G	C	ENO1
chr1	8934831	8934832	A	T	ENO1
chr1	9011420	9011421	A	G	CA6
chr1	9011645	9011646	C	T	CA6
chr1	9017403	9017404	T	C	CA6
chr1	9018930	9018931	A	G	CA6
chr1	9022590	9022591	G	A	CA6
chr1	9027898	9027899	G	T	CA6
chr1	9031052	9031053	G	A	CA6
chr1	9034482	9034483	C	T	CA6
chr1	9034732	9034733	T	C	CA6
chr1	9083093	9083094	G	T	SLC2A7
chr1	9083111	9083112	G	T	SLC2A7
chr1	9118296	9118297	C	T	SLC2A5
chr1	9164411	9164412	G	A	GPR157
chr1	9305414	9305415	A	G	H6PD
chr1	9322154	9322155	C	T	H6PD
chr1	9323490	9323491	G	A	H6PD
chr1	9323641	9323642	G	A	H6PD
chr1	9324107	9324108	G	A	H6PD
chr1	9416198	9416199	C	T	SPSB1
chr1	9627331	9627332	T	C	SLC25A33
chr1	9658491	9658492	C	G	TMEM201
chr1	9671714	9671715	C	G	TMEM201
chr1	9713849	9713850	T	C	C1orf200
chr1	9714339	9714340	C	T	C1orf200
chr1	9783404	9783405	G	A	PIK3CD
chr1	9784869	9784870	G	A	PIK3CD
chr1	9786948	9786949	G	A	PIK3CD
chr1	9793451	9793452	T	A	CLSTN1
chr1	9793967	9793968	A	G	CLSTN1
chr1	9794255	9794256	C	T	CLSTN1
chr1	9795918	9795919	G	A	CLSTN1
chr1	9815398	9815399	C	G	CLSTN1
chr1	9815436	9815437	C	G	CLSTN1
chr1	9932089	9932090	C	T	CTNNBIP1
chr1	9943791	9943792	G	A	CTNNBIP1
chr1	9992855	9992856	G	A	LZIC
chr1	9996502	9996503	G	A	LZIC
chr1	9996743	9996744	T	G	LZIC
chr1	10032290	10032291	G	A	NMNAT1
chr1	10035881	10035882	G	A	NMNAT1
chr1	10042252	10042253	C	T	NMNAT1
chr1	10042369	10042370	G	T	NMNAT1
chr1	10068174	10068175	G	A	RBP7
chr1	10075911	10075912	C	T	RBP7
chr1	10161299	10161300	A	G	UBE4B
chr1	10162950	10162951	C	T	UBE4B
chr1	10163086	10163087	C	T	UBE4B
chr1	10165770	10165771	G	A	UBE4B
chr1	10166308	10166309	G	T	UBE4B
chr1	10179561	10179562	C	T	UBE4B
chr1	10179614	10179615	C	T	UBE4B
chr1	10181964	10181965	G	A	UBE4B
chr1	10190544	10190545	A	G	UBE4B
chr1	10190574	10190575	G	C	UBE4B
chr1	10190772	10190773	G	A	UBE4B
chr1	10192575	10192576	A	G	UBE4B
chr1	10197022	10197023	C	T	UBE4B
chr1	10207194	10207195	C	A	UBE4B
chr1	10207262	10207263	T	G	UBE4B
chr1	10211350	10211351	G	A	UBE4B
chr1	10218471	10218472	T	C	UBE4B
chr1	10218620	10218621	G	A	UBE4B
chr1	10221135	10221136	G	C	UBE4B
chr1	10228157	10228158	C	A	UBE4B
chr1	10228219	10228220	G	C	UBE4B
chr1	10231455	10231456	G	A	UBE4B
chr1	10238769	10238770	A	G	UBE4B
chr1	10238898	10238899	T	G	UBE4B
chr1	10238929	10238930	A	G	UBE4B
chr1	10239646	10239647	A	G	UBE4B
chr1	10239979	10239980	C	T	UBE4B
chr1	10316343	10316344	C	A	KIF1B
chr1	10318552	10318553	C	T	KIF1B
chr1	10331449	10331450	T	G	KIF1B
chr1	10338203	10338204	C	T	KIF1B
chr1	10339128	10339129	G	A	KIF1B
chr1	10342521	10342522	G	A	KIF1B
chr1	10352227	10352228	T	C	KIF1B
chr1	10355751	10355752	A	G	KIF1B
chr1	10363407	10363408	G	A	KIF1B
chr1	10363486	10363487	T	C	KIF1B
chr1	10363663	10363664	G	T	KIF1B
chr1	10364056	10364057	A	G	KIF1B
chr1	10364259	10364260	A	G	KIF1B
chr1	10364334	10364335	T	C	KIF1B
chr1	10364404	10364405	C	T	KIF1B
chr1	10380143	10380144	C	T	KIF1B
chr1	10381735	10381736	G	A	KIF1B
chr1	10386526	10386527	T	G	KIF1B
chr1	10386549	10386550	A	G	KIF1B
chr1	10394728	10394729	A	G	KIF1B
chr1	10397048	10397049	A	G	KIF1B
chr1	10397079	10397080	A	G	KIF1B
chr1	10397269	10397270	A	G	KIF1B
chr1	10397386	10397387	G	A	KIF1B
chr1	10397566	10397567	A	G	KIF1B
chr1	10399943	10399944	A	C	KIF1B
chr1	10407913	10407914	G	A	KIF1B
chr1	10407952	10407953	T	C	KIF1B
chr1	10412647	10412648	C	T	KIF1B
chr1	10421088	10421089	G	A	KIF1B
chr1	10421605	10421606	A	G	KIF1B
chr1	10423318	10423319	T	C	KIF1B
chr1	10428569	10428570	G	A	KIF1B
chr1	10431328	10431329	C	T	KIF1B
chr1	10434446	10434447	G	A	KIF1B
chr1	10435064	10435065	A	G	KIF1B
chr1	10436625	10436626	C	T	KIF1B
chr1	10459796	10459797	C	T	PGD
chr1	10464174	10464175	A	G	PGD
chr1	10471392	10471393	T	C	PGD
chr1	10473199	10473200	G	A	PGD
chr1	10479790	10479791	G	A	PGD
chr1	10494033	10494034	C	T	APITD1
chr1	10502453	10502454	G	A	APITD1
chr1	10510284	10510285	C	T	CORT
chr1	10511359	10511360	A	G	CORT
chr1	10521648	10521649	C	T	DFFA
chr1	10521656	10521657	G	A	DFFA
chr1	10521696	10521697	C	T	DFFA
chr1	10523195	10523196	G	A	DFFA
chr1	10523625	10523626	A	G	DFFA
chr1	10529325	10529326	A	G	DFFA
chr1	10659337	10659338	C	G	PEX14
chr1	10704967	10704968	C	T	CASZ1
chr1	10705109	10705110	G	A	CASZ1
chr1	10706166	10706167	G	A	CASZ1
chr1	10719817	10719818	G	A	CASZ1
chr1	10753988	10753989	G	A	CASZ1
chr1	11014127	11014128	G	A	C1orf127
chr1	11018753	11018754	C	T	C1orf127
chr1	11024270	11024271	G	T	C1orf127
chr1	11078724	11078725	A	G	TARDBP
chr1	11079041	11079042	C	A	TARDBP
chr1	11086090	11086091	T	C	None
chr1	11086178	11086179	T	C	None
chr1	11087322	11087323	G	A	MASP2
chr1	11087649	11087650	T	G	MASP2
chr1	11126696	11126697	G	C	EXOSC10
chr1	11126734	11126735	T	C	EXOSC10
chr1	11126841	11126842	G	A	EXOSC10
chr1	11126847	11126848	T	C	EXOSC10
chr1	11128013	11128014	C	A	EXOSC10
chr1	11128671	11128672	G	A	EXOSC10
chr1	11130918	11130919	C	G	EXOSC10
chr1	11130973	11130974	C	T	EXOSC10
chr1	11131004	11131005	C	T	EXOSC10
chr1	11134365	11134366	G	C	EXOSC10
chr1	11140483	11140484	G	A	EXOSC10
chr1	11140539	11140540	C	T	EXOSC10
chr1	11140545	11140546	T	C	EXOSC10
chr1	11140822	11140823	G	A	EXOSC10
chr1	11142718	11142719	C	T	EXOSC10
chr1	11150753	11150754	C	T	EXOSC10
chr1	11156027	11156028	G	C	EXOSC10
chr1	11169419	11169420	G	A	MTOR
chr1	11174850	11174851	G	A	MTOR
chr1	11181984	11181985	G	A	MTOR
chr1	11182228	11182229	T	C	MTOR
chr1	11184592	11184593	A	G	MTOR
chr1	11189855	11189856	C	T	MTOR
chr1	11193273	11193274	C	T	MTOR
chr1	11199447	11199448	C	T	MTOR
chr1	11199517	11199518	T	C	MTOR
chr1	11199535	11199536	C	A	MTOR
chr1	11199540	11199541	G	A	MTOR
chr1	11206622	11206623	G	A	MTOR
chr1	11253683	11253684	G	T	ANGPTL7
chr1	11259566	11259567	C	T	MTOR
chr1	11272616	11272617	C	T	MTOR
chr1	11272990	11272991	G	A	MTOR
chr1	11276340	11276341	C	T	MTOR
chr1	11290965	11290966	G	A	MTOR
chr1	11293463	11293464	T	C	MTOR
chr1	11293576	11293577	G	A	MTOR
chr1	11298630	11298631	G	A	MTOR
chr1	11301822	11301823	C	T	MTOR
chr1	11308006	11308007	C	T	MTOR
chr1	11314061	11314062	G	A	MTOR
chr1	11319565	11319566	T	C	MTOR
chr1	11333811	11333812	C	T	UBIAD1
chr1	11334242	11334243	A	G	UBIAD1
chr1	11339373	11339374	A	T	UBIAD1
chr1	11574684	11574685	A	G	PTCHD2
chr1	11576205	11576206	C	T	PTCHD2
chr1	11576222	11576223	G	A	PTCHD2
chr1	11579607	11579608	G	A	PTCHD2
chr1	11585307	11585308	C	T	PTCHD2
chr1	11594460	11594461	C	T	PTCHD2
chr1	11710059	11710060	T	C	FBXO2
chr1	11718275	11718276	C	T	FBXO44
chr1	11731363	11731364	C	T	FBXO6
chr1	11733845	11733846	C	A	FBXO6
chr1	11735244	11735245	A	C	MAD2L2
chr1	11736863	11736864	A	C	MAD2L2
chr1	11771928	11771929	G	A	C1orf187
chr1	11772059	11772060	G	T	C1orf187
chr1	11772460	11772461	C	T	C1orf187
chr1	11772490	11772491	C	A	C1orf187
chr1	11804589	11804590	T	G	AGTRAP
chr1	11804606	11804607	C	T	AGTRAP
chr1	11805929	11805930	C	T	AGTRAP
chr1	11850749	11850750	G	A	MTHFR
chr1	11850926	11850927	C	T	MTHFR
chr1	11851184	11851185	C	T	MTHFR
chr1	11852240	11852241	C	G	MTHFR
chr1	11852411	11852412	G	A	MTHFR
chr1	11852515	11852516	C	T	MTHFR
chr1	11855211	11855212	C	T	MTHFR
chr1	11860464	11860465	C	G	MTHFR
chr1	11875978	11875979	C	A	CLCN6
chr1	11876691	11876692	G	A	CLCN6
chr1	11879467	11879468	C	T	CLCN6
chr1	11880381	11880382	A	G	CLCN6
chr1	11883722	11883723	A	G	CLCN6
chr1	11884585	11884586	G	A	CLCN6
chr1	11884618	11884619	G	A	CLCN6
chr1	11886370	11886371	G	A	CLCN6
chr1	11887124	11887125	C	T	CLCN6
chr1	11888072	11888073	C	T	CLCN6
chr1	11889212	11889213	T	G	CLCN6
chr1	11889224	11889225	G	A	CLCN6
chr1	11893829	11893830	T	A	CLCN6
chr1	11893868	11893869	C	T	CLCN6
chr1	11896140	11896141	A	G	CLCN6
chr1	11897081	11897082	C	T	CLCN6
chr1	11898858	11898859	G	A	CLCN6
chr1	11900141	11900142	C	T	CLCN6
chr1	11905973	11905974	A	G	NPPA
chr1	11905994	11905995	C	A	NPPA
chr1	11907523	11907524	G	T	NPPA
chr1	11907566	11907567	C	T	NPPA
chr1	11918751	11918752	C	A	NPPB
chr1	11939592	11939593	A	C	RP5-934G17.6
chr1	12004674	12004675	C	T	PLOD1
chr1	12009910	12009911	G	A	PLOD1
chr1	12016956	12016957	T	G	PLOD1
chr1	12030758	12030759	G	T	PLOD1
chr1	12049383	12049384	C	T	MFN2
chr1	12052552	12052553	C	G	MFN2
chr1	12058710	12058711	G	A	MFN2
chr1	12058801	12058802	T	C	MFN2
chr1	12059012	12059013	C	T	MFN2
chr1	12061532	12061533	G	A	MFN2
chr1	12061597	12061598	C	T	MFN2
chr1	12062016	12062017	T	C	MFN2
chr1	12062019	12062020	G	A	MFN2
chr1	12064499	12064500	C	T	MFN2
chr1	12065840	12065841	C	T	MFN2
chr1	12067156	12067157	C	G	MFN2
chr1	12069585	12069586	C	T	MFN2
chr1	12069691	12069692	G	A	MFN2
chr1	12073327	12073328	T	G	MFN2
chr1	12140435	12140436	T	C	TNFRSF8
chr1	12175657	12175658	G	A	TNFRSF8
chr1	12250887	12250888	T	C	TNFRSF1B
chr1	12250978	12250979	C	T	TNFRSF1B
chr1	12253061	12253062	G	A	TNFRSF1B
chr1	12253964	12253965	T	C	TNFRSF1B
chr1	12254014	12254015	T	C	TNFRSF1B
chr1	12304693	12304694	A	G	VPS13D
chr1	12309290	12309291	A	C	VPS13D
chr1	12309477	12309478	A	G	VPS13D
chr1	12316370	12316371	G	T	VPS13D
chr1	12316653	12316654	G	T	VPS13D
chr1	12318078	12318079	G	A	VPS13D
chr1	12320948	12320949	T	G	VPS13D
chr1	12321246	12321247	G	T	VPS13D
chr1	12322080	12322081	A	G	VPS13D
chr1	12327903	12327904	A	G	VPS13D
chr1	12328813	12328814	C	T	VPS13D
chr1	12331025	12331026	C	T	VPS13D
chr1	12333083	12333084	C	T	VPS13D
chr1	12336146	12336147	T	C	VPS13D
chr1	12336923	12336924	G	A	VPS13D
chr1	12337666	12337667	C	T	VPS13D
chr1	12337745	12337746	G	T	VPS13D
chr1	12337977	12337978	G	A	VPS13D
chr1	12338120	12338121	A	G	VPS13D
chr1	12342989	12342990	G	A	VPS13D
chr1	12343163	12343164	C	T	VPS13D
chr1	12343492	12343493	T	A	VPS13D
chr1	12359174	12359175	C	G	VPS13D
chr1	12371438	12371439	G	A	VPS13D
chr1	12371806	12371807	G	A	VPS13D
chr1	12378056	12378057	G	A	VPS13D
chr1	12378273	12378274	C	T	VPS13D
chr1	12381795	12381796	C	T	VPS13D
chr1	12382750	12382751	C	T	VPS13D
chr1	12383862	12383863	C	A	VPS13D
chr1	12389952	12389953	T	C	VPS13D
chr1	12393328	12393329	A	G	VPS13D
chr1	12401856	12401857	C	T	VPS13D
chr1	12401967	12401968	G	A	VPS13D
chr1	12406663	12406664	T	C	VPS13D
chr1	12409085	12409086	G	T	VPS13D
chr1	12414099	12414100	A	G	VPS13D
chr1	12416168	12416169	G	T	VPS13D
chr1	12418520	12418521	G	A	VPS13D
chr1	12422985	12422986	G	A	VPS13D
chr1	12428615	12428616	T	G	VPS13D
chr1	12428726	12428727	C	T	VPS13D
chr1	12429610	12429611	C	T	VPS13D
chr1	12429706	12429707	G	A	VPS13D
chr1	12439531	12439532	C	T	VPS13D
chr1	12442990	12442991	T	C	VPS13D
chr1	12445254	12445255	G	A	VPS13D
chr1	12446413	12446414	C	T	VPS13D
chr1	12463869	12463870	T	C	VPS13D
chr1	12476921	12476922	G	A	VPS13D
chr1	12569089	12569090	T	C	VPS13D
chr1	12704465	12704466	G	C	None
chr1	12704481	12704482	G	A	None
chr1	12704488	12704489	G	A	None
chr1	12704585	12704586	G	A	AADACL4
chr1	12704756	12704757	C	T	AADACL4
chr1	12726035	12726036	C	G	AADACL4
chr1	12726168	12726169	G	A	AADACL4
chr1	12726635	12726636	C	T	AADACL4
chr1	12779562	12779563	C	T	AADACL3
chr1	12779665	12779666	G	A	AADACL3
chr1	12785199	12785200	T	C	AADACL3
chr1	12785294	12785295	C	T	AADACL3
chr1	12785336	12785337	G	A	AADACL3
chr1	12785659	12785660	G	T	AADACL3
chr1	12785980	12785981	T	C	AADACL3
chr1	12806533	12806534	T	C	C1orf158
chr1	12815649	12815650	T	G	C1orf158
chr1	12815671	12815672	C	T	C1orf158
chr1	12815826	12815827	G	A	C1orf158
chr1	12820807	12820808	C	T	C1orf158
chr1	12835157	12835158	G	A	PRAMEF12
chr1	12835167	12835168	C	A	PRAMEF12
chr1	12835604	12835605	G	A	PRAMEF12
chr1	12836100	12836101	C	A	PRAMEF12
chr1	12907836	12907837	C	T	HNRNPCL1
chr1	12919871	12919872	T	G	PRAMEF2
chr1	12919890	12919891	G	T	PRAMEF2
chr1	12943276	12943277	G	A	PRAMEF4
chr1	13183031	13183032	C	T	RP13-221M14.5
chr1	13802372	13802373	G	A	LRRC38
chr1	13802415	13802416	C	T	LRRC38
chr1	13936838	13936839	G	A	PDPN
chr1	13936952	13936953	C	T	PDPN
chr1	13936973	13936974	C	T	PDPN
chr1	13941451	13941452	T	C	PDPN
chr1	13942434	13942435	A	G	PDPN
chr1	14049299	14049300	C	T	PRDM2
chr1	14049382	14049383	G	T	PRDM2
chr1	14057477	14057478	C	T	PRDM2
chr1	14099573	14099574	G	A	PRDM2
chr1	14104817	14104818	T	C	PRDM2
chr1	14105048	14105049	C	A	PRDM2
chr1	14105290	14105291	G	A	PRDM2
chr1	14105381	14105382	T	C	PRDM2
chr1	14105638	14105639	G	A	PRDM2
chr1	14105855	14105856	A	G	PRDM2
chr1	14105921	14105922	G	A	PRDM2
chr1	14105945	14105946	T	C	PRDM2
chr1	14106329	14106330	C	T	PRDM2
chr1	14107134	14107135	C	G	PRDM2
chr1	14107163	14107164	C	T	PRDM2
chr1	14107359	14107360	T	A	PRDM2
chr1	14107931	14107932	C	T	PRDM2
chr1	14108282	14108283	C	T	PRDM2
chr1	14108711	14108712	C	T	PRDM2
chr1	14108836	14108837	G	A	PRDM2
chr1	14108987	14108988	A	G	PRDM2
chr1	14109022	14109023	C	T	PRDM2
chr1	14109083	14109084	T	G	PRDM2
chr1	14109126	14109127	G	A	PRDM2
chr1	14109383	14109384	C	T	PRDM2
chr1	14109666	14109667	T	C	PRDM2
chr1	14109809	14109810	A	G	PRDM2
chr1	14109832	14109833	T	G	PRDM2
chr1	14113131	14113132	G	A	PRDM2
chr1	14142877	14142878	G	C	PRDM2
chr1	15382606	15382607	G	A	KAZN
chr1	15382666	15382667	T	C	KAZN
chr1	15392093	15392094	C	G	KAZN
chr1	15441028	15441029	T	C	KAZN
chr1	15441089	15441090	C	T	KAZN
chr1	15447608	15447609	C	T	C1orf126
chr1	15478773	15478774	G	C	C1orf126
chr1	15478884	15478885	G	A	C1orf126
chr1	15518681	15518682	T	A	TMEM51
chr1	15546163	15546164	G	A	TMEM51
chr1	15598794	15598795	G	C	FHAD1
chr1	15623112	15623113	A	G	FHAD1
chr1	15623213	15623214	A	G	FHAD1
chr1	15623267	15623268	G	A	FHAD1
chr1	15627775	15627776	G	A	FHAD1
chr1	15627982	15627983	C	T	FHAD1
chr1	15628032	15628033	C	T	FHAD1
chr1	15639580	15639581	A	G	FHAD1
chr1	15639700	15639701	C	T	FHAD1
chr1	15642911	15642912	T	C	FHAD1
chr1	15650911	15650912	A	G	FHAD1
chr1	15650928	15650929	G	A	FHAD1
chr1	15665941	15665942	G	T	FHAD1
chr1	15668318	15668319	G	A	FHAD1
chr1	15672055	15672056	C	T	FHAD1
chr1	15672072	15672073	G	A	FHAD1
chr1	15679392	15679393	G	A	FHAD1
chr1	15692209	15692210	T	G	FHAD1
chr1	15692509	15692510	G	T	FHAD1
chr1	15695841	15695842	C	T	FHAD1
chr1	15695937	15695938	G	A	FHAD1
chr1	15701115	15701116	C	T	FHAD1
chr1	15702129	15702130	A	G	FHAD1
chr1	15707687	15707688	G	T	FHAD1
chr1	15707713	15707714	G	A	FHAD1
chr1	15707774	15707775	A	G	FHAD1
chr1	15708452	15708453	C	T	FHAD1
chr1	15708556	15708557	G	A	FHAD1
chr1	15709640	15709641	T	C	FHAD1
chr1	15709668	15709669	C	T	FHAD1
chr1	15768996	15768997	C	T	CTRC
chr1	15769844	15769845	G	A	CTRC
chr1	15770030	15770031	C	T	CTRC
chr1	15792739	15792740	C	T	CELA2A
chr1	15798602	15798603	T	G	CELA2B
chr1	15831170	15831171	T	C	CASP9
chr1	15832475	15832476	G	A	CASP9
chr1	15832493	15832494	G	A	CASP9
chr1	15833505	15833506	C	T	CASP9
chr1	15844717	15844718	G	A	CASP9
chr1	15888744	15888745	T	C	DNAJC16
chr1	15894257	15894258	C	T	DNAJC16
chr1	15894756	15894757	A	G	DNAJC16
chr1	15901282	15901283	A	C	AGMAT
chr1	15905470	15905471	G	A	AGMAT
chr1	15953102	15953103	C	T	DDI2
chr1	15957024	15957025	C	G	DDI2
chr1	15978475	15978476	C	G	DDI2
chr1	15986364	15986365	T	C	RSC1A1
chr1	15986867	15986868	G	A	RSC1A1
chr1	15987233	15987234	A	G	RSC1A1
chr1	15987601	15987602	A	G	RSC1A1
chr1	15987896	15987897	A	C	RSC1A1
chr1	16046180	16046181	G	A	PLEKHM2
chr1	16046323	16046324	C	T	PLEKHM2
chr1	16047969	16047970	T	C	PLEKHM2
chr1	16056374	16056375	T	G	PLEKHM2
chr1	16091759	16091760	C	T	FBLIM1
chr1	16111013	16111014	C	T	FBLIM1
chr1	16199319	16199320	C	T	SPEN
chr1	16202679	16202680	C	T	SPEN
chr1	16237743	16237744	A	G	SPEN
chr1	16246017	16246018	C	T	SPEN
chr1	16254570	16254571	G	A	SPEN
chr1	16255798	16255799	G	A	SPEN
chr1	16256214	16256215	C	T	SPEN
chr1	16257255	16257256	A	G	SPEN
chr1	16258301	16258302	A	G	SPEN
chr1	16258755	16258756	T	A	SPEN
chr1	16258798	16258799	G	A	SPEN
chr1	16258801	16258802	G	A	SPEN
chr1	16259142	16259143	G	A	SPEN
chr1	16259433	16259434	C	T	SPEN
chr1	16259756	16259757	A	G	SPEN
chr1	16260512	16260513	A	G	SPEN
chr1	16261545	16261546	C	T	SPEN
chr1	16261813	16261814	C	A	SPEN
chr1	16261878	16261879	G	A	SPEN
chr1	16263664	16263665	C	G	SPEN
chr1	16263945	16263946	A	G	SPEN
chr1	16264021	16264022	G	C	SPEN
chr1	16265459	16265460	A	C	SPEN
chr1	16265903	16265904	T	A	SPEN
chr1	16268755	16268756	G	A	ZBTB17
chr1	16269070	16269071	G	A	ZBTB17
chr1	16272847	16272848	G	A	ZBTB17
chr1	16314863	16314864	C	T	RP11-5P18.3
chr1	16321522	16321523	T	C	None
chr1	16345865	16345866	T	C	HSPB7
chr1	16351485	16351486	C	G	CLCNKA
chr1	16352546	16352547	C	T	CLCNKA
chr1	16352572	16352573	C	T	CLCNKA
chr1	16382200	16382201	G	A	CLCNKB
chr1	16456762	16456763	C	T	EPHA2
chr1	16459786	16459787	C	A	EPHA2
chr1	16459831	16459832	C	T	EPHA2
chr1	16464918	16464919	G	A	EPHA2
chr1	16464935	16464936	C	T	EPHA2
chr1	16533982	16533983	G	A	ARHGEF19
chr1	16542525	16542526	A	T	None
chr1	16558974	16558975	C	T	RSG1
chr1	16577346	16577347	C	T	FBXO42
chr1	16577793	16577794	C	T	FBXO42
chr1	16578176	16578177	G	A	FBXO42
chr1	16578229	16578230	T	C	FBXO42
chr1	16582187	16582188	C	T	FBXO42
chr1	16583079	16583080	G	C	FBXO42
chr1	16621233	16621234	G	A	FBXO42
chr1	16621431	16621432	A	G	FBXO42
chr1	16641939	16641940	G	A	FBXO42
chr1	16719535	16719536	G	A	C1orf144
chr1	16730307	16730308	G	T	SPATA21
chr1	16731608	16731609	G	C	SPATA21
chr1	16735651	16735652	C	G	SPATA21
chr1	16748307	16748308	C	T	SPATA21
chr1	16748361	16748362	G	T	SPATA21
chr1	16748431	16748432	C	T	SPATA21
chr1	16748486	16748487	G	C	SPATA21
chr1	16757902	16757903	T	C	SPATA21
chr1	16775581	16775582	C	T	NECAP2
chr1	16812795	16812796	G	A	CROCCP3
chr1	16890759	16890760	G	A	NBPF1
chr1	16914195	16914196	T	C	NBPF1
chr1	17014799	17014800	G	A	RP1-163M9.6
chr1	17014827	17014828	C	T	RP1-163M9.6
chr1	17249127	17249128	C	T	CROCC
chr1	17249137	17249138	C	A	CROCC
chr1	17292222	17292223	G	A	CROCC
chr1	17301828	17301829	C	T	MFAP2
chr1	17303360	17303361	G	A	MFAP2
chr1	17332024	17332025	T	C	ATP13A2
chr1	17354296	17354297	A	G	SDHB
chr1	17355074	17355075	A	T	SDHB
chr1	17371220	17371221	C	T	SDHB
chr1	17396591	17396592	G	A	PADI2
chr1	17405932	17405933	C	T	PADI2
chr1	17409120	17409121	C	T	PADI2
chr1	17410252	17410253	G	A	PADI2
chr1	17413151	17413152	C	T	PADI2
chr1	17531762	17531763	C	T	PADI1
chr1	17555230	17555231	C	T	PADI1
chr1	17586054	17586055	G	A	PADI3
chr1	17586146	17586147	T	C	PADI3
chr1	17588611	17588612	G	A	PADI3
chr1	17588688	17588689	T	A	PADI3
chr1	17593309	17593310	C	T	PADI3
chr1	17596821	17596822	C	T	PADI3
chr1	17660467	17660468	C	A	PADI4
chr1	17662704	17662705	G	C	PADI4
chr1	17664710	17664711	C	T	PADI4
chr1	17668507	17668508	C	T	PADI4
chr1	17668508	17668509	G	A	PADI4
chr1	17668608	17668609	C	T	PADI4
chr1	17674357	17674358	T	A	PADI4
chr1	17674600	17674601	C	T	PADI4
chr1	17681095	17681096	G	A	PADI4
chr1	17681143	17681144	G	A	PADI4
chr1	17699464	17699465	G	A	PADI6
chr1	17699538	17699539	C	T	PADI6
chr1	17706296	17706297	C	T	PADI6
chr1	17708527	17708528	G	A	PADI6
chr1	17708626	17708627	G	A	PADI6
chr1	17714942	17714943	C	T	PADI6
chr1	17714970	17714971	G	A	PADI6
chr1	17715186	17715187	C	T	PADI6
chr1	17715238	17715239	G	A	PADI6
chr1	17720337	17720338	G	A	PADI6
chr1	17721012	17721013	C	T	PADI6
chr1	17721653	17721654	G	A	PADI6
chr1	17722229	17722230	A	G	PADI6
chr1	17727859	17727860	G	A	PADI6
chr1	17743080	17743081	T	C	RCC2
chr1	17747382	17747383	C	T	RCC2
chr1	17748679	17748680	G	A	RCC2
chr1	17755706	17755707	G	A	RCC2
chr1	17907107	17907108	T	G	ARHGEF10L
chr1	17914056	17914057	G	A	ARHGEF10L
chr1	17949561	17949562	C	T	ARHGEF10L
chr1	17958943	17958944	T	C	ARHGEF10L
chr1	17959043	17959044	A	T	ARHGEF10L
chr1	18023260	18023261	G	A	ARHGEF10L
chr1	18149612	18149613	C	A	ACTL8
chr1	18149665	18149666	A	G	ACTL8
chr1	18554532	18554533	C	T	IGSF21
chr1	18661481	18661482	C	A	IGSF21
chr1	18703976	18703977	C	T	IGSF21
chr1	18839807	18839808	T	A	RP1-8B22.1
chr1	19166099	19166100	C	T	TAS1R2
chr1	19166242	19166243	G	A	TAS1R2
chr1	19166500	19166501	G	A	TAS1R2
chr1	19166613	19166614	G	A	TAS1R2
chr1	19166665	19166666	G	A	TAS1R2
chr1	19166828	19166829	A	G	TAS1R2
chr1	19166989	19166990	G	A	TAS1R2
chr1	19175981	19175982	C	T	TAS1R2
chr1	19176004	19176005	C	T	TAS1R2
chr1	19185955	19185956	C	A	TAS1R2
chr1	19199303	19199304	G	A	ALDH4A1
chr1	19199310	19199311	C	G	ALDH4A1
chr1	19199380	19199381	T	C	ALDH4A1
chr1	19199447	19199448	G	T	ALDH4A1
chr1	19200987	19200988	G	A	ALDH4A1
chr1	19201826	19201827	G	A	ALDH4A1
chr1	19201918	19201919	T	C	ALDH4A1
chr1	19201927	19201928	C	T	ALDH4A1
chr1	19202022	19202023	C	T	ALDH4A1
chr1	19209110	19209111	G	A	ALDH4A1
chr1	19223570	19223571	A	G	ALDH4A1
chr1	19235236	19235237	G	A	IFFO2
chr1	19238528	19238529	T	C	IFFO2
chr1	19243601	19243602	C	T	IFFO2
chr1	19243650	19243651	G	A	IFFO2
chr1	19401444	19401445	C	T	UBR4
chr1	19403172	19403173	C	T	UBR4
chr1	19403220	19403221	C	T	UBR4
chr1	19404589	19404590	G	C	UBR4
chr1	19408013	19408014	G	A	UBR4
chr1	19408134	19408135	G	C	UBR4
chr1	19408240	19408241	C	T	UBR4
chr1	19410912	19410913	G	A	UBR4
chr1	19415438	19415439	C	T	UBR4
chr1	19419276	19419277	C	T	UBR4
chr1	19422190	19422191	G	A	UBR4
chr1	19422872	19422873	G	A	UBR4
chr1	19427131	19427132	C	T	UBR4
chr1	19431699	19431700	C	T	UBR4
chr1	19433233	19433234	G	A	UBR4
chr1	19439135	19439136	C	T	UBR4
chr1	19440104	19440105	C	T	UBR4
chr1	19440353	19440354	C	T	UBR4
chr1	19440382	19440383	G	C	UBR4
chr1	19440492	19440493	T	C	UBR4
chr1	19440510	19440511	C	T	UBR4
chr1	19441409	19441410	G	A	UBR4
chr1	19443951	19443952	G	A	UBR4
chr1	19446022	19446023	G	A	UBR4
chr1	19447692	19447693	C	T	UBR4
chr1	19447818	19447819	T	C	UBR4
chr1	19447881	19447882	G	A	UBR4
chr1	19450937	19450938	G	A	UBR4
chr1	19451175	19451176	A	T	UBR4
chr1	19454266	19454267	C	T	UBR4
chr1	19464737	19464738	T	G	UBR4
chr1	19465554	19465555	G	A	UBR4
chr1	19465561	19465562	G	A	UBR4
chr1	19468050	19468051	G	C	UBR4
chr1	19471387	19471388	A	G	UBR4
chr1	19473294	19473295	C	T	UBR4
chr1	19474509	19474510	G	A	UBR4
chr1	19475172	19475173	G	A	UBR4
chr1	19481848	19481849	G	A	UBR4
chr1	19481905	19481906	T	C	UBR4
chr1	19482095	19482096	T	G	UBR4
chr1	19484298	19484299	G	A	UBR4
chr1	19490379	19490380	C	T	UBR4
chr1	19491471	19491472	C	T	UBR4
chr1	19492139	19492140	C	T	UBR4
chr1	19492159	19492160	A	G	UBR4
chr1	19494486	19494487	A	G	UBR4
chr1	19494558	19494559	G	C	UBR4
chr1	19497234	19497235	A	G	UBR4
chr1	19499500	19499501	G	A	UBR4
chr1	19499872	19499873	G	T	UBR4
chr1	19499953	19499954	G	A	UBR4
chr1	19500087	19500088	A	G	UBR4
chr1	19500138	19500139	G	T	UBR4
chr1	19501419	19501420	T	G	UBR4
chr1	19503116	19503117	T	C	UBR4
chr1	19503180	19503181	C	T	UBR4
chr1	19503816	19503817	C	T	UBR4
chr1	19503935	19503936	A	T	UBR4
chr1	19504061	19504062	T	C	UBR4
chr1	19504305	19504306	C	G	UBR4
chr1	19511673	19511674	G	A	UBR4
chr1	19513894	19513895	G	T	UBR4
chr1	19523515	19523516	G	A	UBR4
chr1	19525039	19525040	T	A	UBR4
chr1	19525208	19525209	A	G	UBR4
chr1	19526289	19526290	C	T	UBR4
chr1	19528220	19528221	A	C	UBR4
chr1	19528301	19528302	C	T	UBR4
chr1	19545773	19545774	C	T	EMC1
chr1	19545892	19545893	G	A	EMC1
chr1	19547288	19547289	G	A	EMC1
chr1	19549988	19549989	G	A	EMC1
chr1	19550018	19550019	G	A	EMC1
chr1	19553869	19553870	T	C	EMC1
chr1	19553886	19553887	C	T	EMC1
chr1	19557162	19557163	C	A	EMC1
chr1	19559305	19559306	A	G	EMC1
chr1	19561617	19561618	T	C	EMC1
chr1	19563539	19563540	C	T	EMC1
chr1	19563753	19563754	G	A	EMC1
chr1	19565306	19565307	C	T	EMC1
chr1	19566859	19566860	G	C	EMC1
chr1	19566956	19566957	G	A	EMC1
chr1	19571376	19571377	G	C	EMC1
chr1	19577942	19577943	C	T	EMC1
chr1	19581364	19581365	A	G	MRTO4
chr1	19583679	19583680	C	T	MRTO4
chr1	19583873	19583874	C	T	MRTO4
chr1	19583874	19583875	G	A	MRTO4
chr1	19584029	19584030	G	A	MRTO4
chr1	19585058	19585059	G	A	MRTO4
chr1	19585114	19585115	C	G	MRTO4
chr1	19593747	19593748	A	C	AKR7L
chr1	19595759	19595760	A	G	AKR7L
chr1	19635010	19635011	C	T	AKR7A2
chr1	19644215	19644216	C	T	PQLC2
chr1	19644217	19644218	G	A	PQLC2
chr1	19651086	19651087	G	A	PQLC2
chr1	19652019	19652020	A	C	PQLC2
chr1	19653089	19653090	T	C	PQLC2
chr1	19653147	19653148	G	A	PQLC2
chr1	19669342	19669343	G	T	CAPZB
chr1	19669418	19669419	C	T	CAPZB
chr1	19683335	19683336	G	A	CAPZB
chr1	19684005	19684006	G	C	CAPZB
chr1	19684102	19684103	T	C	CAPZB
chr1	19967092	19967093	T	G	NBL1
chr1	20027217	20027218	G	A	TMCO4
chr1	20027236	20027237	C	T	TMCO4
chr1	20066379	20066380	C	A	TMCO4
chr1	20072061	20072062	G	A	TMCO4
chr1	20072081	20072082	C	T	TMCO4
chr1	20073702	20073703	C	T	TMCO4
chr1	20073787	20073788	G	A	TMCO4
chr1	20081970	20081971	G	C	TMCO4
chr1	20082099	20082100	C	T	TMCO4
chr1	20082208	20082209	G	A	TMCO4
chr1	20096944	20096945	G	A	TMCO4
chr1	20097105	20097106	G	A	TMCO4
chr1	20141069	20141070	C	T	RNF186
chr1	20141147	20141148	G	A	RNF186
chr1	20224151	20224152	G	A	OTUD3
chr1	20231440	20231441	A	G	OTUD3
chr1	20233050	20233051	A	G	OTUD3
chr1	20233085	20233086	G	A	OTUD3
chr1	20234257	20234258	G	T	OTUD3
chr1	20234269	20234270	G	A	OTUD3
chr1	20249126	20249127	C	A	PLA2G2E
chr1	20302200	20302201	C	T	PLA2G2A
chr1	20302260	20302261	G	A	PLA2G2A
chr1	20412722	20412723	G	A	PLA2G5
chr1	20412743	20412744	C	A	PLA2G5
chr1	20417088	20417089	C	G	PLA2G5
chr1	20417135	20417136	G	A	PLA2G5
chr1	20442779	20442780	G	A	PLA2G2D
chr1	20442830	20442831	C	T	PLA2G2D
chr1	20466583	20466584	G	A	PLA2G2F
chr1	20466645	20466646	C	T	PLA2G2F
chr1	20474811	20474812	C	T	PLA2G2F
chr1	20474860	20474861	T	C	PLA2G2F
chr1	20501669	20501670	G	A	PLA2G2C
chr1	20517250	20517251	C	T	UBXN10
chr1	20639344	20639345	C	A	VWA5B1
chr1	20640905	20640906	C	T	VWA5B1
chr1	20640968	20640969	G	A	VWA5B1
chr1	20645085	20645086	T	A	VWA5B1
chr1	20659384	20659385	C	T	VWA5B1
chr1	20664226	20664227	C	A	VWA5B1
chr1	20664487	20664488	C	T	VWA5B1
chr1	20664655	20664656	T	A	VWA5B1
chr1	20677489	20677490	C	A	VWA5B1
chr1	20677532	20677533	C	T	VWA5B1
chr1	20678550	20678551	A	G	VWA5B1
chr1	20680288	20680289	G	A	VWA5B1
chr1	20827106	20827107	C	T	MUL1
chr1	20827257	20827258	G	A	MUL1
chr1	20828725	20828726	C	T	MUL1
chr1	20829760	20829761	A	C	MUL1
chr1	20852973	20852974	G	T	RP11-401M16.3
chr1	20964533	20964534	C	T	PINK1
chr1	20972110	20972111	G	A	PINK1
chr1	20981907	20981908	G	A	DDOST
chr1	20998572	20998573	G	A	KIF17
chr1	21016693	21016694	C	T	KIF17
chr1	21024859	21024860	C	A	KIF17
chr1	21036264	21036265	C	T	KIF17
chr1	21042114	21042115	G	A	KIF17
chr1	21071405	21071406	T	G	HP1BP3
chr1	21071418	21071419	G	A	HP1BP3
chr1	21071543	21071544	C	T	HP1BP3
chr1	21076273	21076274	G	A	HP1BP3
chr1	21092063	21092064	G	A	HP1BP3
chr1	21094057	21094058	T	A	HP1BP3
chr1	21097583	21097584	A	T	HP1BP3
chr1	21106415	21106416	G	C	HP1BP3
chr1	21133835	21133836	T	C	EIF4G3
chr1	21151505	21151506	G	A	EIF4G3
chr1	21151579	21151580	G	T	EIF4G3
chr1	21176041	21176042	A	C	EIF4G3
chr1	21180012	21180013	C	T	EIF4G3
chr1	21183840	21183841	T	G	EIF4G3
chr1	21184073	21184074	C	T	EIF4G3
chr1	21186965	21186966	G	A	EIF4G3
chr1	21190898	21190899	T	C	EIF4G3
chr1	21206062	21206063	T	C	EIF4G3
chr1	21220029	21220030	G	A	EIF4G3
chr1	21220251	21220252	C	T	EIF4G3
chr1	21267820	21267821	G	A	EIF4G3
chr1	21267952	21267953	C	A	EIF4G3
chr1	21267992	21267993	G	C	EIF4G3
chr1	21268142	21268143	T	C	EIF4G3
chr1	21268193	21268194	G	C	EIF4G3
chr1	21268709	21268710	C	T	EIF4G3
chr1	21276432	21276433	C	T	EIF4G3
chr1	21295915	21295916	T	C	EIF4G3
chr1	21307638	21307639	G	A	EIF4G3
chr1	21324034	21324035	G	A	EIF4G3
chr1	21324077	21324078	G	A	EIF4G3
chr1	21329127	21329128	T	C	EIF4G3
chr1	21329344	21329345	T	C	EIF4G3
chr1	21330113	21330114	G	C	EIF4G3
chr1	21437910	21437911	G	A	EIF4G3
chr1	21553722	21553723	G	T	ECE1
chr1	21562239	21562240	A	G	ECE1
chr1	21562452	21562453	G	A	ECE1
chr1	21571474	21571475	G	A	ECE1
chr1	21573854	21573855	G	A	ECE1
chr1	21584127	21584128	G	A	ECE1
chr1	21586717	21586718	G	A	ECE1
chr1	21797203	21797204	G	C	NBPF3
chr1	21797220	21797221	A	G	NBPF3
chr1	21801392	21801393	A	G	NBPF3
chr1	21804456	21804457	C	T	NBPF3
chr1	21902435	21902436	G	T	ALPL
chr1	21924911	21924912	A	G	RAP1GAP
chr1	21924945	21924946	T	C	RAP1GAP
chr1	21934677	21934678	C	G	RAP1GAP
chr1	21935357	21935358	C	T	RAP1GAP
chr1	21940103	21940104	C	T	RAP1GAP
chr1	21944438	21944439	C	T	RAP1GAP
chr1	21952883	21952884	G	A	RAP1GAP
chr1	21991759	21991760	C	T	RAP1GAP
chr1	22007266	22007267	C	T	USP48
chr1	22013659	22013660	T	C	USP48
chr1	22028110	22028111	C	A	USP48
chr1	22030120	22030121	A	G	USP48
chr1	22030731	22030732	C	G	USP48
chr1	22030739	22030740	A	C	USP48
chr1	22030883	22030884	T	C	USP48
chr1	22032688	22032689	C	A	USP48
chr1	22033151	22033152	G	A	USP48
chr1	22048116	22048117	T	C	USP48
chr1	22056242	22056243	A	G	USP48
chr1	22084144	22084145	T	C	USP48
chr1	22150117	22150118	C	T	HSPG2
chr1	22161214	22161215	G	A	HSPG2
chr1	22165962	22165963	T	C	HSPG2
chr1	22166483	22166484	C	T	HSPG2
chr1	22173143	22173144	C	T	HSPG2
chr1	22173989	22173990	A	G	HSPG2
chr1	22174379	22174380	T	C	HSPG2
chr1	22179243	22179244	C	T	HSPG2
chr1	22183640	22183641	C	T	HSPG2
chr1	22199981	22199982	G	A	HSPG2
chr1	22202154	22202155	C	T	HSPG2
chr1	22207873	22207874	G	A	HSPG2
chr1	22211855	22211856	G	A	HSPG2
chr1	22214039	22214040	G	A	HSPG2
chr1	22214045	22214046	C	T	HSPG2
chr1	22214121	22214122	T	A	HSPG2
chr1	22214278	22214279	C	A	HSPG2
chr1	22216421	22216422	G	A	HSPG2
chr1	22216441	22216442	G	A	HSPG2
chr1	22216713	22216714	C	T	HSPG2
chr1	22303473	22303474	C	T	None
chr1	22313102	22313103	C	G	CELA3B
chr1	22408191	22408192	G	T	CDC42
chr1	22446767	22446768	G	A	WNT4
chr1	22454049	22454050	C	T	WNT4
chr1	22817113	22817114	G	A	ZBTB40
chr1	22817864	22817865	G	T	ZBTB40
chr1	22817995	22817996	G	A	ZBTB40
chr1	22828864	22828865	A	T	ZBTB40
chr1	22828928	22828929	A	C	ZBTB40
chr1	22837629	22837630	C	T	ZBTB40
chr1	22837630	22837631	T	A	ZBTB40
chr1	22846654	22846655	C	T	ZBTB40
chr1	22848866	22848867	C	T	ZBTB40
chr1	22849008	22849009	C	G	ZBTB40
chr1	22852879	22852880	G	C	ZBTB40
chr1	22852903	22852904	G	A	ZBTB40
chr1	22852936	22852937	G	A	ZBTB40
chr1	22895819	22895820	G	A	EPHA8
chr1	22903101	22903102	C	T	EPHA8
chr1	22915787	22915788	C	T	EPHA8
chr1	22915966	22915967	C	G	EPHA8
chr1	22924363	22924364	G	A	EPHA8
chr1	22924593	22924594	C	T	EPHA8
chr1	22965695	22965696	C	T	C1QA
chr1	23101707	23101708	T	A	EPHB2
chr1	23101835	23101836	C	A	EPHB2
chr1	23189492	23189493	C	G	EPHB2
chr1	23189647	23189648	C	T	EPHB2
chr1	23219343	23219344	A	G	EPHB2
chr1	23221854	23221855	A	G	EPHB2
chr1	23233269	23233270	C	T	EPHB2
chr1	23233345	23233346	G	A	EPHB2
chr1	23405399	23405400	C	A	KDM1A
chr1	23406018	23406019	G	A	KDM1A
chr1	23408072	23408073	A	G	KDM1A
chr1	23417893	23417894	T	C	LUZP1
chr1	23418558	23418559	A	G	LUZP1
chr1	23418802	23418803	G	C	LUZP1
chr1	23418946	23418947	G	A	LUZP1
chr1	23419282	23419283	G	A	LUZP1
chr1	23419814	23419815	T	C	LUZP1
chr1	23519592	23519593	G	A	HTR1D
chr1	23519626	23519627	C	T	HTR1D
chr1	23520796	23520797	T	C	HTR1D
chr1	23637669	23637670	A	G	HNRNPR
chr1	23637818	23637819	T	C	HNRNPR
chr1	23640111	23640112	G	A	HNRNPR
chr1	23648208	23648209	T	C	HNRNPR
chr1	23650031	23650032	G	C	HNRNPR
chr1	23694341	23694342	G	C	ZNF436
chr1	23743858	23743859	T	C	TCEA3
chr1	23743958	23743959	G	C	TCEA3
chr1	23743959	23743960	A	C	TCEA3
chr1	23756416	23756417	T	C	ASAP3
chr1	23759593	23759594	C	T	ASAP3
chr1	23760010	23760011	C	G	ASAP3
chr1	23760252	23760253	C	T	ASAP3
chr1	23761027	23761028	G	A	ASAP3
chr1	23765291	23765292	C	T	ASAP3
chr1	23765806	23765807	C	G	ASAP3
chr1	23767668	23767669	A	G	ASAP3
chr1	23768195	23768196	G	A	ASAP3
chr1	23778003	23778004	C	G	ASAP3
chr1	23782399	23782400	C	T	ASAP3
chr1	23782721	23782722	C	T	ASAP3
chr1	23847528	23847529	C	T	E2F2
chr1	23847533	23847534	C	A	E2F2
chr1	23848564	23848565	C	T	E2F2
chr1	23885534	23885535	G	A	ID3
chr1	23954328	23954329	T	A	MDS2
chr1	23966853	23966854	A	T	MDS2
chr1	24018952	24018953	T	C	RPL11
chr1	24018964	24018965	T	G	RPL11
chr1	24018998	24018999	T	C	RPL11
chr1	24019078	24019079	G	T	RPL11
chr1	24020469	24020470	A	G	RPL11
chr1	24075629	24075630	G	A	TCEB3
chr1	24077553	24077554	T	C	TCEB3
chr1	24077956	24077957	A	G	TCEB3
chr1	24077968	24077969	A	G	TCEB3
chr1	24077986	24077987	G	A	TCEB3
chr1	24078233	24078234	T	C	TCEB3
chr1	24078371	24078372	C	T	TCEB3
chr1	24078961	24078962	A	C	TCEB3
chr1	24082401	24082402	G	A	TCEB3
chr1	24119472	24119473	C	T	LYPLA2
chr1	24119626	24119627	C	T	LYPLA2
chr1	24123129	24123130	G	A	GALE
chr1	24124289	24124290	G	A	GALE
chr1	24140655	24140656	G	T	HMGCL
chr1	24175150	24175151	G	A	FUCA1
chr1	24175368	24175369	C	T	FUCA1
chr1	24186356	24186357	C	T	FUCA1
chr1	24191977	24191978	C	A	FUCA1
chr1	24192102	24192103	C	G	FUCA1
chr1	24201044	24201045	G	A	CNR2
chr1	24201400	24201401	C	T	CNR2
chr1	24201710	24201711	G	T	CNR2
chr1	24201914	24201915	G	A	CNR2
chr1	24202018	24202019	C	T	CNR2
chr1	24228977	24228978	C	T	CNR2
chr1	24387556	24387557	G	A	MYOM3
chr1	24392324	24392325	C	T	MYOM3
chr1	24392412	24392413	C	T	MYOM3
chr1	24394557	24394558	G	C	MYOM3
chr1	24397635	24397636	A	G	MYOM3
chr1	24400655	24400656	C	T	MYOM3
chr1	24401782	24401783	G	A	MYOM3
chr1	24402674	24402675	T	G	MYOM3
chr1	24409109	24409110	C	T	MYOM3
chr1	24409299	24409300	C	T	MYOM3
chr1	24411137	24411138	T	C	MYOM3
chr1	24416688	24416689	C	T	MYOM3
chr1	24417265	24417266	G	A	MYOM3
chr1	24417409	24417410	G	A	MYOM3
chr1	24417418	24417419	T	C	MYOM3
chr1	24421460	24421461	G	A	MYOM3
chr1	24447800	24447801	T	C	IL22RA1
chr1	24447866	24447867	C	T	IL22RA1
chr1	24454901	24454902	C	T	IL22RA1
chr1	24460843	24460844	A	G	IL22RA1
chr1	24463824	24463825	A	G	IL22RA1
chr1	24484107	24484108	G	A	IL28RA
chr1	24495838	24495839	T	C	IL28RA
chr1	24507212	24507213	C	T	IL28RA
chr1	24658094	24658095	A	G	GRHL3
chr1	24663183	24663184	T	C	GRHL3
chr1	24663568	24663569	C	T	GRHL3
chr1	24664533	24664534	G	A	GRHL3
chr1	24666260	24666261	T	G	GRHL3
chr1	24669456	24669457	C	T	GRHL3
chr1	24669458	24669459	C	G	GRHL3
chr1	24669536	24669537	C	T	GRHL3
chr1	24671417	24671418	A	G	GRHL3
chr1	24680909	24680910	C	T	GRHL3
chr1	24684100	24684101	C	T	GRHL3
chr1	24687319	24687320	C	T	C1orf201
chr1	24687370	24687371	C	T	C1orf201
chr1	24690675	24690676	G	A	GRHL3
chr1	24690746	24690747	G	A	C1orf201
chr1	24696050	24696051	G	T	C1orf201
chr1	24706154	24706155	T	C	C1orf201
chr1	24706273	24706274	C	T	C1orf201
chr1	24771720	24771721	G	A	NIPAL3
chr1	24782568	24782569	G	A	NIPAL3
chr1	24784285	24784286	A	G	NIPAL3
chr1	24792640	24792641	G	A	NIPAL3
chr1	24857959	24857960	A	G	RCAN3
chr1	24927453	24927454	G	A	C1orf130
chr1	24972369	24972370	A	G	SRRM1
chr1	24972651	24972652	T	A	SRRM1
chr1	24979357	24979358	C	G	SRRM1
chr1	24981438	24981439	A	G	SRRM1
chr1	24981631	24981632	A	C	SRRM1
chr1	24989389	24989390	A	C	SRRM1
chr1	24995565	24995566	T	C	SRRM1
chr1	25166339	25166340	T	C	CLIC4
chr1	25554662	25554663	C	T	SYF2
chr1	25554718	25554719	G	A	SYF2
chr1	25555622	25555623	G	A	SYF2
chr1	25558969	25558970	T	C	SYF2
chr1	25571522	25571523	T	C	C1orf63
chr1	25572983	25572984	T	G	C1orf63
chr1	25572984	25572985	C	T	C1orf63
chr1	25573015	25573016	A	G	C1orf63
chr1	25667023	25667024	G	T	TMEM50A
chr1	25669530	25669531	C	T	TMEM50A
chr1	25669576	25669577	G	A	TMEM50A
chr1	25687237	25687238	T	G	TMEM50A
chr1	25687307	25687308	C	G	TMEM50A
chr1	25775454	25775455	G	A	TMEM57
chr1	25883779	25883780	G	T	LDLRAP1
chr1	26073241	26073242	G	A	MAN1C1
chr1	26075768	26075769	G	A	MAN1C1
chr1	26090396	26090397	C	T	MAN1C1
chr1	26098102	26098103	C	G	MAN1C1
chr1	26107480	26107481	G	A	MAN1C1
chr1	26109161	26109162	G	A	MAN1C1
chr1	26110235	26110236	G	A	MAN1C1
chr1	26131637	26131638	A	G	SEPN1
chr1	26131655	26131656	G	A	SEPN1
chr1	26135115	26135116	G	A	SEPN1
chr1	26136281	26136282	C	T	SEPN1
chr1	26137816	26137817	G	T	SEPN1
chr1	26137990	26137991	A	T	SEPN1
chr1	26138031	26138032	C	G	SEPN1
chr1	26150159	26150160	C	T	FAM54B
chr1	26152854	26152855	C	T	FAM54B
chr1	26153264	26153265	C	T	FAM54B
chr1	26161699	26161700	T	C	C1orf135
chr1	26162312	26162313	T	G	C1orf135
chr1	26163856	26163857	C	T	C1orf135
chr1	26189651	26189652	C	T	PAQR7
chr1	26214138	26214139	G	C	STMN1
chr1	26227970	26227971	A	G	STMN1
chr1	26299049	26299050	G	A	PAFAH2
chr1	26303227	26303228	G	A	PAFAH2
chr1	26310476	26310477	A	G	PAFAH2
chr1	26315942	26315943	C	T	PAFAH2
chr1	26317176	26317177	G	A	PAFAH2
chr1	26349373	26349374	C	A	EXTL1
chr1	26349416	26349417	G	A	EXTL1
chr1	26355690	26355691	C	T	EXTL1
chr1	26360122	26360123	T	G	EXTL1
chr1	26361301	26361302	C	G	EXTL1
chr1	26361548	26361549	G	C	EXTL1
chr1	26384906	26384907	C	T	TRIM63
chr1	26386749	26386750	C	T	TRIM63
chr1	26386868	26386869	G	A	TRIM63
chr1	26392823	26392824	C	A	TRIM63
chr1	26393842	26393843	G	A	TRIM63
chr1	26393850	26393851	C	G	TRIM63
chr1	26496959	26496960	C	T	ZNF593
chr1	26507393	26507394	G	A	CNKSR1
chr1	26508338	26508339	C	T	CNKSR1
chr1	26508537	26508538	C	T	CNKSR1
chr1	26509802	26509803	C	T	CNKSR1
chr1	26517810	26517811	A	G	CATSPER4
chr1	26520291	26520292	G	T	CATSPER4
chr1	26524122	26524123	A	T	CATSPER4
chr1	26524519	26524520	G	A	CATSPER4
chr1	26524748	26524749	C	T	CATSPER4
chr1	26526374	26526375	G	A	CATSPER4
chr1	26527324	26527325	G	A	CATSPER4
chr1	26527883	26527884	G	A	CATSPER4
chr1	26527895	26527896	G	A	CATSPER4
chr1	26527940	26527941	G	A	CATSPER4
chr1	26529060	26529061	G	A	CATSPER4
chr1	26566186	26566187	G	A	CEP85
chr1	26570861	26570862	G	A	CEP85
chr1	26581621	26581622	T	C	CEP85
chr1	26584501	26584502	C	G	CEP85
chr1	26584509	26584510	T	C	CEP85
chr1	26586166	26586167	G	T	CEP85
chr1	26586359	26586360	T	A	CEP85
chr1	26597671	26597672	C	T	CEP85
chr1	26620675	26620676	G	C	UBXN11
chr1	26620805	26620806	T	C	UBXN11
chr1	26628292	26628293	G	A	UBXN11
chr1	26629341	26629342	G	A	UBXN11
chr1	26644536	26644537	C	A	UBXN11
chr1	26648679	26648680	G	A	AIM1L
chr1	26648729	26648730	G	A	AIM1L
chr1	26650660	26650661	A	G	AIM1L
chr1	26655318	26655319	C	G	AIM1L
chr1	26658010	26658011	G	A	AIM1L
chr1	26664112	26664113	C	T	AIM1L
chr1	26665872	26665873	C	G	AIM1L
chr1	26671806	26671807	G	C	AIM1L
chr1	26688523	26688524	C	T	ZNF683
chr1	26689625	26689626	C	T	ZNF683
chr1	26689741	26689742	C	G	ZNF683
chr1	26691029	26691030	T	C	ZNF683
chr1	26691117	26691118	C	T	ZNF683
chr1	26694931	26694932	C	T	ZNF683
chr1	26699041	26699042	C	T	ZNF683
chr1	26699047	26699048	C	T	ZNF683
chr1	26699050	26699051	C	A	ZNF683
chr1	26769127	26769128	C	T	DHDDS
chr1	26769178	26769179	C	T	DHDDS
chr1	26784195	26784196	A	G	DHDDS
chr1	26800489	26800490	C	T	HMGN2
chr1	26881213	26881214	C	T	RPS6KA1
chr1	26883623	26883624	C	G	RPS6KA1
chr1	26900511	26900512	A	G	RPS6KA1
chr1	26900919	26900920	A	T	RPS6KA1
chr1	26901006	26901007	G	A	RPS6KA1
chr1	27056191	27056192	C	T	ARID1A
chr1	27057620	27057621	A	C	ARID1A
chr1	27059333	27059334	A	G	ARID1A
chr1	27087499	27087500	A	G	ARID1A
chr1	27088545	27088546	A	T	ARID1A
chr1	27088646	27088647	T	C	ARID1A
chr1	27089445	27089446	G	C	ARID1A
chr1	27097514	27097515	A	G	ARID1A
chr1	27098858	27098859	A	T	ARID1A
chr1	27100242	27100243	C	T	ARID1A
chr1	27101691	27101692	G	A	ARID1A
chr1	27106105	27106106	G	A	ARID1A
chr1	27106749	27106750	A	G	ARID1A
chr1	27107173	27107174	C	T	ARID1A
chr1	27120625	27120626	C	T	PIGV
chr1	27121444	27121445	T	C	PIGV
chr1	27123937	27123938	C	T	PIGV
chr1	27174965	27174966	A	G	ZDHHC18
chr1	27174975	27174976	C	G	ZDHHC18
chr1	27180087	27180088	A	C	ZDHHC18
chr1	27180245	27180246	C	T	ZDHHC18
chr1	27190323	27190324	C	T	SFN
chr1	27215430	27215431	T	A	GPN2
chr1	27215438	27215439	G	A	GPN2
chr1	27215531	27215532	T	C	GPN2
chr1	27216193	27216194	C	T	GPN2
chr1	27217283	27217284	G	A	GPATCH3
chr1	27219767	27219768	C	T	GPATCH3
chr1	27220624	27220625	T	C	GPATCH3
chr1	27223791	27223792	C	T	GPATCH3
chr1	27223825	27223826	C	T	GPATCH3
chr1	27239919	27239920	C	G	NR0B2
chr1	27269609	27269610	G	A	NUDC
chr1	27272294	27272295	A	G	NUDC
chr1	27276603	27276604	C	T	C1orf172
chr1	27277252	27277253	G	A	C1orf172
chr1	27278022	27278023	C	T	C1orf172
chr1	27312815	27312816	G	A	OSTCP2
chr1	27333208	27333209	T	C	FAM46B
chr1	27426974	27426975	G	A	SLC9A1
chr1	27436226	27436227	G	A	SLC9A1
chr1	27587610	27587611	C	G	WDTC1
chr1	27587655	27587656	C	T	WDTC1
chr1	27618970	27618971	C	A	WDTC1
chr1	27620953	27620954	G	A	WDTC1
chr1	27627973	27627974	G	A	WDTC1
chr1	27637690	27637691	T	C	None
chr1	27652113	27652114	G	A	TMEM222
chr1	27660730	27660731	G	C	TMEM222
chr1	27660733	27660734	G	A	TMEM222
chr1	27676942	27676943	G	T	SYTL1
chr1	27682200	27682201	G	A	MAP3K6
chr1	27682529	27682530	C	G	MAP3K6
chr1	27684659	27684660	C	G	MAP3K6
chr1	27685371	27685372	G	A	MAP3K6
chr1	27686620	27686621	C	T	MAP3K6
chr1	27688550	27688551	T	A	MAP3K6
chr1	27689359	27689360	C	T	MAP3K6
chr1	27689475	27689476	A	C	MAP3K6
chr1	27695743	27695744	G	A	FCN3
chr1	27695915	27695916	G	A	FCN3
chr1	27697473	27697474	G	C	FCN3
chr1	27700533	27700534	C	T	FCN3
chr1	27706620	27706621	G	A	CD164L2
chr1	27720160	27720161	G	T	GPR3
chr1	27720352	27720353	C	A	GPR3
chr1	27721072	27721073	C	T	GPR3
chr1	27736172	27736173	C	T	WASF2
chr1	27741492	27741493	C	A	WASF2
chr1	27745593	27745594	A	G	WASF2
chr1	27873844	27873845	G	A	AHDC1
chr1	27875047	27875048	C	T	AHDC1
chr1	27876188	27876189	C	T	AHDC1
chr1	27943524	27943525	G	C	FGR
chr1	27948101	27948102	G	A	FGR
chr1	27948131	27948132	G	A	FGR
chr1	28065719	28065720	C	T	FAM76A
chr1	28066896	28066897	G	A	FAM76A
chr1	28066953	28066954	T	G	FAM76A
chr1	28071058	28071059	A	C	FAM76A
chr1	28115992	28115993	G	C	STX12
chr1	28119982	28119983	G	A	STX12
chr1	28120188	28120189	T	A	STX12
chr1	28159357	28159358	T	C	PPP1R8
chr1	28169895	28169896	G	T	PPP1R8
chr1	28173613	28173614	C	G	PPP1R8
chr1	28173658	28173659	C	T	PPP1R8
chr1	28178063	28178064	C	T	PPP1R8
chr1	28178191	28178192	A	G	PPP1R8
chr1	28178202	28178203	G	C	None
chr1	28203013	28203014	G	A	C1orf38
chr1	28218583	28218584	C	T	RPA2
chr1	28223376	28223377	T	A	RPA2
chr1	28240486	28240487	T	C	RPA2
chr1	28240647	28240648	C	T	RPA2
chr1	28240991	28240992	C	T	RPA2
chr1	28241082	28241083	G	A	RPA2
chr1	28261669	28261670	G	A	SMPDL3B
chr1	28271803	28271804	C	T	SMPDL3B
chr1	28279718	28279719	T	C	SMPDL3B
chr1	28279899	28279900	A	G	SMPDL3B
chr1	28282306	28282307	G	A	SMPDL3B
chr1	28282473	28282474	G	A	SMPDL3B
chr1	28303892	28303893	T	C	EYA3
chr1	28303970	28303971	A	G	EYA3
chr1	28316406	28316407	A	T	EYA3
chr1	28319866	28319867	C	A	EYA3
chr1	28326568	28326569	C	T	EYA3
chr1	28330952	28330953	A	C	EYA3
chr1	28362074	28362075	G	A	EYA3
chr1	28362227	28362228	T	C	EYA3
chr1	28369195	28369196	T	C	EYA3
chr1	28384493	28384494	G	A	EYA3
chr1	28447565	28447566	T	C	RP5-1053E7.3
chr1	28476519	28476520	T	C	PTAFR
chr1	28477191	28477192	T	C	PTAFR
chr1	28520002	28520003	C	T	PTAFR
chr1	28527887	28527888	A	T	DNAJC8
chr1	28530166	28530167	C	T	DNAJC8
chr1	28534970	28534971	G	C	DNAJC8
chr1	28537244	28537245	C	T	DNAJC8
chr1	28563007	28563008	G	T	ATPIF1
chr1	28595708	28595709	C	T	SESN2
chr1	28600445	28600446	T	A	SESN2
chr1	28601243	28601244	A	G	SESN2
chr1	28786792	28786793	C	T	PHACTR4
chr1	28792396	28792397	G	A	PHACTR4
chr1	28793040	28793041	G	A	PHACTR4
chr1	28800276	28800277	C	A	PHACTR4
chr1	28802580	28802581	A	G	PHACTR4
chr1	28802872	28802873	G	C	PHACTR4
chr1	28806964	28806965	G	C	PHACTR4
chr1	28818150	28818151	G	A	PHACTR4
chr1	28833833	28833834	T	A	RCC1
chr1	28835040	28835041	G	A	RCC1
chr1	28835287	28835288	T	C	RCC1
chr1	28843317	28843318	A	G	RCC1
chr1	28864434	28864435	A	G	RCC1
chr1	28880335	28880336	T	A	TRNAU1AP
chr1	28887859	28887860	G	A	TRNAU1AP
chr1	28891259	28891260	T	C	TRNAU1AP
chr1	28906939	28906940	C	T	SNHG12
chr1	28906983	28906984	T	G	SNHG12
chr1	28931900	28931901	T	A	TAF12
chr1	28948484	28948485	C	T	TAF12
chr1	29010146	29010147	T	G	GMEB1
chr1	29023374	29023375	G	A	GMEB1
chr1	29030891	29030892	C	T	GMEB1
chr1	29036935	29036936	A	G	GMEB1
chr1	29040798	29040799	A	G	GMEB1
chr1	29069180	29069181	A	G	YTHDF2
chr1	29069189	29069190	T	C	YTHDF2
chr1	29069452	29069453	A	G	YTHDF2
chr1	29070143	29070144	C	T	YTHDF2
chr1	29070167	29070168	C	T	YTHDF2
chr1	29070658	29070659	C	T	YTHDF2
chr1	29185376	29185377	T	A	OPRD1
chr1	29185540	29185541	G	A	OPRD1
chr1	29320012	29320013	G	A	EPB41
chr1	29342244	29342245	C	T	EPB41
chr1	29365745	29365746	T	C	EPB41
chr1	29379678	29379679	G	A	EPB41
chr1	29385246	29385247	A	G	EPB41
chr1	29435828	29435829	G	C	EPB41
chr1	29435973	29435974	T	G	EPB41
chr1	29442302	29442303	T	C	EPB41
chr1	29442324	29442325	G	A	EPB41
chr1	29475448	29475449	C	T	SRSF4
chr1	29486010	29486011	C	T	SRSF4
chr1	29487055	29487056	T	C	SRSF4
chr1	29527027	29527028	G	A	MECR
chr1	29528530	29528531	C	T	MECR
chr1	29528621	29528622	C	T	MECR
chr1	29533231	29533232	T	C	MECR
chr1	29533472	29533473	C	A	MECR
chr1	29542441	29542442	T	G	MECR
chr1	29542581	29542582	G	A	MECR
chr1	29542654	29542655	G	A	MECR
chr1	29542676	29542677	C	T	MECR
chr1	29543152	29543153	C	T	MECR
chr1	29631877	29631878	G	A	PTPRU
chr1	29637317	29637318	G	A	PTPRU
chr1	29642073	29642074	C	T	PTPRU
chr1	30357964	30357965	C	A	None
chr1	30358021	30358022	C	T	None
chr1	31188018	31188019	T	G	MATN1
chr1	31189652	31189653	G	A	MATN1
chr1	31208161	31208162	G	A	LAPTM5
chr1	31211893	31211894	G	A	LAPTM5
chr1	31346056	31346057	A	G	SDC3
chr1	31347319	31347320	G	A	SDC3
chr1	31351509	31351510	A	G	SDC3
chr1	31414768	31414769	A	G	PUM1
chr1	31423102	31423103	G	A	PUM1
chr1	31426526	31426527	C	T	PUM1
chr1	31437502	31437503	T	C	PUM1
chr1	31438871	31438872	G	A	PUM1
chr1	31440092	31440093	G	A	PUM1
chr1	31440211	31440212	T	A	PUM1
chr1	31441105	31441106	G	C	PUM1
chr1	31447688	31447689	C	A	PUM1
chr1	31532025	31532026	G	A	PUM1
chr1	31532203	31532204	T	C	PUM1
chr1	31656636	31656637	T	C	NKAIN1
chr1	31656831	31656832	T	C	NKAIN1
chr1	31734352	31734353	C	T	SNRNP40
chr1	31741991	31741992	A	T	SNRNP40
chr1	31744380	31744381	T	C	SNRNP40
chr1	31762074	31762075	C	T	SNRNP40
chr1	31819444	31819445	A	G	ZCCHC17
chr1	31842152	31842153	C	T	FABP3
chr1	31842219	31842220	T	C	FABP3
chr1	31842319	31842320	T	C	FABP3
chr1	31883349	31883350	C	G	SERINC2
chr1	31898546	31898547	G	A	SERINC2
chr1	31898638	31898639	C	T	SERINC2
chr1	31898686	31898687	C	T	SERINC2
chr1	31902148	31902149	G	T	SERINC2
chr1	31902278	31902279	G	A	SERINC2
chr1	31906076	31906077	G	A	SERINC2
chr1	31906940	31906941	G	A	SERINC2
chr1	31961710	31961711	T	G	None
chr1	32120422	32120423	T	C	COL16A1
chr1	32121112	32121113	T	C	COL16A1
chr1	32122778	32122779	C	T	COL16A1
chr1	32127131	32127132	G	C	COL16A1
chr1	32133890	32133891	G	A	COL16A1
chr1	32138044	32138045	G	A	COL16A1
chr1	32148554	32148555	C	A	COL16A1
chr1	32148935	32148936	T	A	COL16A1
chr1	32151633	32151634	G	A	COL16A1
chr1	32151739	32151740	C	A	COL16A1
chr1	32154649	32154650	C	A	COL16A1
chr1	32155471	32155472	G	A	COL16A1
chr1	32158075	32158076	T	C	COL16A1
chr1	32158301	32158302	G	A	COL16A1
chr1	32159715	32159716	G	T	COL16A1
chr1	32163437	32163438	G	A	COL16A1
chr1	32163898	32163899	G	A	COL16A1
chr1	32163974	32163975	C	A	COL16A1
chr1	32164166	32164167	C	T	COL16A1
chr1	32194165	32194166	T	C	BAI2
chr1	32197704	32197705	G	A	BAI2
chr1	32201311	32201312	G	A	BAI2
chr1	32204475	32204476	G	A	BAI2
chr1	32222842	32222843	G	A	BAI2
chr1	32224844	32224845	C	T	BAI2
chr1	32259444	32259445	C	T	SPOCD1
chr1	32262357	32262358	C	A	SPOCD1
chr1	32280368	32280369	G	A	SPOCD1
chr1	32502360	32502361	G	A	KHDRBS1
chr1	32502388	32502389	A	G	KHDRBS1
chr1	32502583	32502584	G	T	KHDRBS1
chr1	32502688	32502689	A	G	KHDRBS1
chr1	32504133	32504134	T	G	KHDRBS1
chr1	32568148	32568149	C	T	TMEM39B
chr1	32623919	32623920	G	A	KPNA6
chr1	32627917	32627918	T	C	KPNA6
chr1	32628005	32628006	C	T	KPNA6
chr1	32657885	32657886	G	A	TXLNA
chr1	32660457	32660458	G	C	TXLNA
chr1	32660472	32660473	C	T	TXLNA
chr1	32667608	32667609	C	T	CCDC28B
chr1	32669644	32669645	C	T	CCDC28B
chr1	32669917	32669918	G	A	CCDC28B
chr1	32672188	32672189	G	A	IQCC
chr1	32672734	32672735	G	A	IQCC
chr1	32672931	32672932	G	A	IQCC
chr1	32672957	32672958	G	A	IQCC
chr1	32673672	32673673	C	T	IQCC
chr1	32674723	32674724	G	A	DCDC2B
chr1	32674735	32674736	C	T	DCDC2B
chr1	32674783	32674784	A	G	DCDC2B
chr1	32676995	32676996	C	T	DCDC2B
chr1	32677848	32677849	C	T	DCDC2B
chr1	32678179	32678180	A	G	DCDC2B
chr1	32680337	32680338	G	A	DCDC2B
chr1	32680550	32680551	C	T	DCDC2B
chr1	32680592	32680593	G	T	DCDC2B
chr1	32681128	32681129	G	C	DCDC2B
chr1	32682557	32682558	T	C	TMEM234
chr1	32682946	32682947	T	C	TMEM234
chr1	32691910	32691911	G	A	EIF3I
chr1	32768185	32768186	A	T	HDAC1
chr1	32768356	32768357	G	A	HDAC1
chr1	32782244	32782245	T	C	HDAC1
chr1	32793366	32793367	T	C	HDAC1
chr1	32800705	32800706	G	A	MARCKSL1
chr1	32828300	32828301	G	C	TSSK3
chr1	32828452	32828453	C	T	TSSK3
chr1	32829260	32829261	A	G	TSSK3
chr1	32834141	32834142	G	A	BSDC1
chr1	32842318	32842319	T	C	BSDC1
chr1	32852606	32852607	G	A	BSDC1
chr1	32891684	32891685	G	C	LRRC37A12P
chr1	32893113	32893114	C	G	None
chr1	32937139	32937140	A	G	ZBTB8B
chr1	32950635	32950636	C	T	ZBTB8B
chr1	32950675	32950676	T	A	ZBTB8B
chr1	33059207	33059208	T	C	ZBTB8A
chr1	33059342	33059343	A	G	ZBTB8A
chr1	33065829	33065830	T	C	ZBTB8A
chr1	33100241	33100242	C	A	ZBTB8OS
chr1	33116102	33116103	C	A	ZBTB8OS
chr1	33116205	33116206	A	T	ZBTB8OS
chr1	33122974	33122975	C	T	RBBP4
chr1	33122978	33122979	G	A	RBBP4
chr1	33134037	33134038	A	G	RBBP4
chr1	33134557	33134558	A	G	RBBP4
chr1	33134822	33134823	T	C	RBBP4
chr1	33134992	33134993	T	C	RBBP4
chr1	33135044	33135045	T	C	RBBP4
chr1	33138227	33138228	A	G	RBBP4
chr1	33138359	33138360	A	G	RBBP4
chr1	33147461	33147462	C	T	SYNC
chr1	33160643	33160644	T	G	SYNC
chr1	33161263	33161264	C	T	SYNC
chr1	33161611	33161612	T	G	SYNC
chr1	33233497	33233498	C	T	KIAA1522
chr1	33234189	33234190	A	T	KIAA1522
chr1	33244994	33244995	G	A	YARS
chr1	33292007	33292008	G	A	S100PBP
chr1	33292188	33292189	C	T	S100PBP
chr1	33292413	33292414	C	T	S100PBP
chr1	33360375	33360376	G	A	TMEM54
chr1	33411014	33411015	C	T	RNF19B
chr1	33411324	33411325	C	T	RNF19B
chr1	33412092	33412093	C	T	RNF19B
chr1	33414039	33414040	G	A	RNF19B
chr1	33452877	33452878	C	T	RP1-117O3.2
chr1	33476402	33476403	G	A	AK2
chr1	33478876	33478877	C	T	AK2
chr1	33480080	33480081	G	C	AK2
chr1	33486934	33486935	A	T	AK2
chr1	33490023	33490024	T	C	AK2
chr1	33549503	33549504	C	A	ADC
chr1	33558830	33558831	G	A	ADC
chr1	33560083	33560084	G	T	ADC
chr1	33560205	33560206	C	T	ADC
chr1	33562315	33562316	C	T	ADC
chr1	33562415	33562416	G	T	ADC
chr1	33563604	33563605	C	T	ADC
chr1	33567591	33567592	G	C	ADC
chr1	33583571	33583572	G	A	ADC
chr1	33583745	33583746	T	G	ADC
chr1	33764616	33764617	C	T	ZNF362
chr1	33777755	33777756	C	T	A3GALT2P
chr1	33791363	33791364	T	C	PHC2
chr1	33796878	33796879	G	A	PHC2
chr1	33797850	33797851	G	A	PHC2
chr1	33798125	33798126	T	G	PHC2
chr1	33832764	33832765	G	C	PHC2
chr1	33832768	33832769	A	G	PHC2
chr1	33836518	33836519	A	G	PHC2
chr1	33841170	33841171	G	A	PHC2
chr1	33944992	33944993	A	G	ZSCAN20
chr1	33954804	33954805	C	T	ZSCAN20
chr1	33956742	33956743	G	A	ZSCAN20
chr1	33956889	33956890	T	C	ZSCAN20
chr1	33960081	33960082	A	C	ZSCAN20
chr1	33960170	33960171	T	G	ZSCAN20
chr1	33960282	33960283	A	G	ZSCAN20
chr1	33960662	33960663	G	A	ZSCAN20
chr1	33960711	33960712	G	A	ZSCAN20
chr1	34006179	34006180	C	T	CSMD2
chr1	34011570	34011571	G	C	CSMD2
chr1	34015850	34015851	C	T	CSMD2
chr1	34023479	34023480	C	T	CSMD2
chr1	34025135	34025136	A	T	CSMD2
chr1	34035113	34035114	T	C	CSMD2
chr1	34037046	34037047	C	T	CSMD2
chr1	34037349	34037350	G	A	CSMD2
chr1	34049389	34049390	G	A	CSMD2
chr1	34052271	34052272	C	T	CSMD2
chr1	34066565	34066566	C	T	CSMD2
chr1	34066566	34066567	G	A	CSMD2
chr1	34080225	34080226	A	T	CSMD2
chr1	34083236	34083237	A	C	CSMD2
chr1	34102119	34102120	G	A	CSMD2
chr1	34112302	34112303	G	A	CSMD2
chr1	34166305	34166306	G	A	CSMD2
chr1	34174894	34174895	C	T	CSMD2
chr1	34180108	34180109	G	A	CSMD2
chr1	34189830	34189831	G	A	CSMD2
chr1	34189866	34189867	C	T	CSMD2
chr1	34189887	34189888	G	A	CSMD2
chr1	34190950	34190951	C	G	CSMD2
chr1	34238047	34238048	C	A	CSMD2
chr1	34238114	34238115	C	T	CSMD2
chr1	34254291	34254292	C	T	CSMD2
chr1	34276324	34276325	C	T	CSMD2
chr1	34312527	34312528	C	T	CSMD2
chr1	34330199	34330200	C	G	HMGB4
chr1	34330288	34330289	C	T	HMGB4
chr1	34401452	34401453	A	G	CSMD2
chr1	34401553	34401554	A	G	CSMD2
chr1	34554565	34554566	G	C	CSMD2
chr1	34663142	34663143	C	A	C1orf94
chr1	34663146	34663147	C	T	C1orf94
chr1	34666373	34666374	A	G	C1orf94
chr1	34677814	34677815	T	C	C1orf94
chr1	35226962	35226963	C	T	GJB4
chr1	35227161	35227162	C	T	GJB4
chr1	35227305	35227306	C	A	GJB4
chr1	35227361	35227362	C	G	GJB4
chr1	35227465	35227466	A	C	GJB4
chr1	35250456	35250457	C	T	GJB3
chr1	35250675	35250676	C	A	GJB3
chr1	35369913	35369914	C	T	DLGAP3
chr1	35447597	35447598	C	G	ZMYM6NB
chr1	35452985	35452986	C	T	ZMYM6
chr1	35453045	35453046	A	C	ZMYM6
chr1	35470876	35470877	A	T	ZMYM6
chr1	35475958	35475959	G	A	ZMYM6
chr1	35476238	35476239	T	C	ZMYM6
chr1	35476335	35476336	T	A	ZMYM6
chr1	35476348	35476349	C	T	ZMYM6
chr1	35476601	35476602	C	T	ZMYM6
chr1	35477444	35477445	G	A	ZMYM6
chr1	35477550	35477551	T	C	ZMYM6
chr1	35480310	35480311	G	A	ZMYM6
chr1	35485207	35485208	C	G	ZMYM6
chr1	35561403	35561404	T	A	ZMYM1
chr1	35561518	35561519	G	A	ZMYM1
chr1	35561525	35561526	C	G	ZMYM1
chr1	35570042	35570043	G	A	ZMYM1
chr1	35578692	35578693	C	T	ZMYM1
chr1	35578751	35578752	A	G	ZMYM1
chr1	35578845	35578846	A	G	ZMYM1
chr1	35579657	35579658	A	G	ZMYM1
chr1	35652934	35652935	A	G	SFPQ
chr1	35653532	35653533	T	C	SFPQ
chr1	35653826	35653827	T	C	SFPQ
chr1	35654724	35654725	G	A	SFPQ
chr1	35655060	35655061	T	A	SFPQ
chr1	35656380	35656381	T	C	SFPQ
chr1	35656636	35656637	G	A	SFPQ
chr1	35835739	35835740	A	G	ZMYM4
chr1	35847031	35847032	G	A	ZMYM4
chr1	35847102	35847103	G	C	ZMYM4
chr1	35847106	35847107	T	G	ZMYM4
chr1	35847341	35847342	A	G	ZMYM4
chr1	35851639	35851640	A	G	ZMYM4
chr1	35851825	35851826	T	C	ZMYM4
chr1	35854577	35854578	T	C	ZMYM4
chr1	35862071	35862072	A	G	ZMYM4
chr1	35862152	35862153	A	G	ZMYM4
chr1	35864570	35864571	A	G	ZMYM4
chr1	35864727	35864728	C	G	ZMYM4
chr1	35906687	35906688	C	T	KIAA0319L
chr1	35909936	35909937	A	G	KIAA0319L
chr1	35915712	35915713	C	G	KIAA0319L
chr1	35915743	35915744	A	G	KIAA0319L
chr1	35919177	35919178	T	C	KIAA0319L
chr1	35921667	35921668	G	T	KIAA0319L
chr1	35921763	35921764	G	C	KIAA0319L
chr1	35926074	35926075	C	T	KIAA0319L
chr1	35928177	35928178	C	T	KIAA0319L
chr1	35928178	35928179	G	A	KIAA0319L
chr1	35944751	35944752	C	T	KIAA0319L
chr1	35972248	35972249	G	A	KIAA0319L
chr1	36025922	36025923	A	G	NCDN
chr1	36025976	36025977	G	T	NCDN
chr1	36030794	36030795	G	A	NCDN
chr1	36053995	36053996	G	A	TFAP2E
chr1	36055626	36055627	G	A	TFAP2E
chr1	36068862	36068863	T	C	PSMB2
chr1	36070908	36070909	A	G	PSMB2
chr1	36096868	36096869	A	C	PSMB2
chr1	36181812	36181813	G	C	C1orf216
chr1	36181846	36181847	C	T	C1orf216
chr1	36186616	36186617	A	C	CLSPN
chr1	36203015	36203016	C	T	CLSPN
chr1	36212535	36212536	T	G	CLSPN
chr1	36212546	36212547	G	T	CLSPN
chr1	36214053	36214054	A	C	CLSPN
chr1	36219300	36219301	A	G	CLSPN
chr1	36230195	36230196	C	T	CLSPN
chr1	36235424	36235425	G	T	CLSPN
chr1	36235454	36235455	C	T	CLSPN
chr1	36235463	36235464	C	G	CLSPN
chr1	36288634	36288635	G	A	EIF2C4
chr1	36291749	36291750	G	A	EIF2C4
chr1	36297546	36297547	G	A	EIF2C4
chr1	36301614	36301615	C	T	EIF2C4
chr1	36306900	36306901	C	T	EIF2C4
chr1	36307119	36307120	G	A	EIF2C4
chr1	36358054	36358055	A	C	EIF2C1
chr1	36359616	36359617	A	G	EIF2C1
chr1	36359897	36359898	G	A	EIF2C1
chr1	36381164	36381165	G	A	EIF2C1
chr1	36384027	36384028	G	T	EIF2C1
chr1	36432505	36432506	A	G	EIF2C3
chr1	36448129	36448130	A	G	EIF2C3
chr1	36479289	36479290	G	A	EIF2C3
chr1	36505506	36505507	A	G	EIF2C3
chr1	36521339	36521340	C	T	EIF2C3
chr1	36550657	36550658	C	T	TEKT2
chr1	36553835	36553836	A	C	TEKT2
chr1	36558932	36558933	C	T	ADPRHL2
chr1	36602787	36602788	C	T	TRAPPC3
chr1	36603769	36603770	C	A	TRAPPC3
chr1	36605601	36605602	A	C	TRAPPC3
chr1	36636773	36636774	G	A	MAP7D1
chr1	36754660	36754661	G	A	THRAP3
chr1	36754961	36754962	G	T	THRAP3
chr1	36759425	36759426	A	G	THRAP3
chr1	36766603	36766604	G	A	THRAP3
chr1	36773928	36773929	G	A	SH3D21
chr1	36785852	36785853	C	A	SH3D21
chr1	36785854	36785855	C	T	SH3D21
chr1	36786276	36786277	G	C	SH3D21
chr1	36793817	36793818	G	C	AL591845.1
chr1	36820014	36820015	T	C	STK40
chr1	36824304	36824305	C	T	STK40
chr1	36824331	36824332	A	G	STK40
chr1	36826794	36826795	C	T	STK40
chr1	36826907	36826908	C	T	STK40
chr1	36859310	36859311	G	A	LSM10
chr1	36859577	36859578	G	A	LSM10
chr1	36884697	36884698	T	C	OSCP1
chr1	36886044	36886045	T	C	OSCP1
chr1	36886256	36886257	A	T	OSCP1
chr1	36887812	36887813	C	A	OSCP1
chr1	36888888	36888889	C	T	OSCP1
chr1	36897542	36897543	C	T	OSCP1
chr1	36897999	36898000	C	T	OSCP1
chr1	36921407	36921408	G	A	MRPS15
chr1	36921811	36921812	C	T	MRPS15
chr1	36926852	36926853	G	A	MRPS15
chr1	36926944	36926945	T	C	MRPS15
chr1	36926960	36926961	G	A	MRPS15
chr1	36932462	36932463	A	G	CSF3R
chr1	36934804	36934805	C	G	CSF3R
chr1	36935316	36935317	C	T	CSF3R
chr1	37291297	37291298	C	T	GRIK3
chr1	37324756	37324757	C	T	GRIK3
chr1	37325597	37325598	C	T	GRIK3
chr1	37335236	37335237	C	T	GRIK3
chr1	37337958	37337959	G	A	GRIK3
chr1	37346109	37346110	A	G	GRIK3
chr1	37346331	37346332	G	A	GRIK3
chr1	37356468	37356469	G	A	GRIK3
chr1	37941195	37941196	G	T	ZC3H12A
chr1	37947335	37947336	G	A	ZC3H12A
chr1	37967648	37967649	C	T	MEAF6
chr1	37974974	37974975	A	G	MEAF6
chr1	37978998	37978999	A	C	MEAF6
chr1	38006305	38006306	T	C	SNIP1
chr1	38023147	38023148	T	C	DNALI1
chr1	38023337	38023338	A	G	DNALI1
chr1	38023392	38023393	A	G	DNALI1
chr1	38025102	38025103	T	C	DNALI1
chr1	38027147	38027148	G	A	DNALI1
chr1	38027647	38027648	G	A	DNALI1
chr1	38030608	38030609	C	T	DNALI1
chr1	38033216	38033217	G	C	GNL2
chr1	38034439	38034440	T	C	GNL2
chr1	38041222	38041223	G	A	GNL2
chr1	38048503	38048504	G	T	GNL2
chr1	38048588	38048589	G	T	GNL2
chr1	38058458	38058459	C	T	GNL2
chr1	38079516	38079517	T	G	RSPO1
chr1	38080064	38080065	C	A	RSPO1
chr1	38082380	38082381	G	C	RSPO1
chr1	38095599	38095600	A	G	RSPO1
chr1	38095684	38095685	C	G	RSPO1
chr1	38148909	38148910	C	A	C1orf109
chr1	38155318	38155319	C	T	C1orf109
chr1	38155336	38155337	C	T	C1orf109
chr1	38164669	38164670	C	T	CDCA8
[truncated: 14,384 more rows]
